# Supplementary material for: 1,1′-Bicyclo­propyl-1,1′-diyl 1,1′-biphenyl-2,2′-dicarboxyl­ate
Source: Acta Crystallogr Sect E Struct Rep Online. 2012 May 5;68(Pt 6):o1630. doi: 10.1107/S160053681201851X (PMC3379235; doi:10.1107/S160053681201851X)
Supplement: Supplementary file 1 [file e-68-o1630-sup1.cif]

##############################################################################
#                                                                            #
# This CIF contains the data in a paper accepted for publication in          #
# Acta Crystallographica Section E. It conforms to the requirements of       #
# Notes for Authors for Acta Crystallographica Section E, and has been       #
# peer reviewed under the auspices of the IUCr Commission on Journals.       #
#                                                                            #
# Full details of the Crystallographic Information File format               #
# are given in the paper "The Crystallographic Information File (CIF):       #
# a New Standard Archive File for Crystallography" by S. R. Hall, F. H.      #
# Allen and I. D. Brown [Acta Cryst. (1991), A47, 655-685].                  #
#                                                                            #
# The current version of the core CIF dictionary is obtainable from          #
# ftp://ftp.iucr.org/pub/cif_core.dic.                                       #
#                                                                            #
# Software is freely available for graphical display of the structure(s)     #
# in this CIF. For information consult the CIF software page                 #
# http://www.iucr.org/resources/cif/software.                                #
#                                                                            #
# This file may be used for bona fide research purposes within the           #
# scientific community so long as proper attribution is given to the journal # 
# article from which it was obtained.                                        #
#                                                                            #
##############################################################################
data_global
_audit_creation_method     'form.cif (version 2.0)'
_journal_data_validation_number     ?
_journal_date_recd_electronic     2012-04-20
_journal_date_accepted     2012-04-25
_journal_name_full     'Acta Crystallographica, Section E'
_journal_year     2012
_journal_volume     68
_journal_issue      6
_journal_page_first     o1630
_journal_page_last     o1630
_journal_paper_category     QO
_journal_paper_doi     10.1107/S160053681201851X
_journal_coeditor_code     IS5125
_publ_contact_author_name     'Prof. Fun, Hoong-Kun'
_publ_contact_author_address
;
      X-ray Crystallography Unit
      School of Physics
      Universiti Sains Malaysia
      11800 USM, Penang
      MALAYSIA
;
_publ_contact_author_email     'hkfun@usm.my'
_publ_contact_author_fax     '604 6579150'
_publ_contact_author_phone     '604 6533652'
_publ_section_title
;
1,1'-Bicyclopropyl-1,1'-diyl 1,1'-biphenyl-2,2'-dicarboxylate
;
loop_
    _publ_author_name
    _publ_author_footnote
    _publ_author_address
    'Hoong-Kun Fun'
;
      Thomson Reuters ResearcherID: A-3561-2009.
;
;     X-ray Crystallography Unit
      School of Physics
      Universiti Sains Malaysia
      11800 USM, Penang
      Malaysia
;
    'Ching Kheng Quah'
;
      Thomson Reuters ResearcherID: A-5525-2009.
;
;
      X-ray Crystallography Unit
      School of Physics
      Universiti Sains Malaysia
      11800 USM, Penang
      Malaysia
;
    'Kai Xu' ?
;
     School of Chemistry and Chemical Engineering
     Nanjing University
     Nanjing 210093
     People's Republic of China
;
data_I
_audit_creation_method     SHELXL-97
_chemical_name_systematic
;
1,1'-Bicyclopropyl-1,1'-diyl 1,1'-biphenyl-2,2'-dicarboxylate
;
_chemical_name_common
;
7,8-Dispirocyclopropyl-7,8-dihydrodibenzo[f,h][1,4]dioxecine-5,10-dione
;
_chemical_formula_moiety     'C20 H16 O4'
_chemical_formula_sum     'C20 H16 O4'
_chemical_formula_iupac     'C20 H16 O4'
_chemical_formula_weight     320.33
_chemical_melting_point     ?
_symmetry_cell_setting     monoclinic
_symmetry_space_group_name_H-M     'C 2/c'
_symmetry_space_group_name_Hall     '-C 2yc'
loop_
    _symmetry_equiv_pos_as_xyz
    'x, y, z'
    '-x, y, -z+1/2'
    'x+1/2, y+1/2, z'
    '-x+1/2, y+1/2, -z+1/2'
    '-x, -y, -z'
    'x, -y, z-1/2'
    '-x+1/2, -y+1/2, -z'
    'x+1/2, -y+1/2, z-1/2'
_cell_length_a     26.3197(14)
_cell_length_b     9.4184(5)
_cell_length_c     13.3606(7)
_cell_angle_alpha     90.00
_cell_angle_beta     100.0920(10)
_cell_angle_gamma     90.00
_cell_volume     3260.7(3)
_cell_formula_units_Z     8
_cell_measurement_reflns_used     5289
_cell_measurement_theta_min     2.70
_cell_measurement_theta_max     31.06
_cell_measurement_temperature     296
_exptl_crystal_description     'block'
_exptl_crystal_colour     'colourless'
_exptl_crystal_size_max     0.426
_exptl_crystal_size_mid     0.341
_exptl_crystal_size_min     0.171
_exptl_crystal_density_diffrn     1.305
_exptl_crystal_density_meas     ?
_exptl_crystal_density_method     'not measured'
_exptl_crystal_F_000     1344
_exptl_absorpt_coefficient_mu     0.091
_exptl_absorpt_correction_type     multi-scan
_exptl_absorpt_process_details     '(<i>SADABS</i>; Bruker, 2009)'
_exptl_absorpt_correction_T_min     0.9624
_exptl_absorpt_correction_T_max     0.9846
_exptl_special_details     ?
_diffrn_ambient_temperature     296
_diffrn_radiation_type     MoK\a
_diffrn_radiation_wavelength     0.71073
_diffrn_radiation_source     'fine-focus sealed tube'
_diffrn_radiation_monochromator     graphite
_diffrn_measurement_device_type
;
Bruker SMART APEXII DUO CCD area-detector
;
_diffrn_measurement_method     '\f and \w scans'
_diffrn_detector_area_resol_mean     ?
_diffrn_reflns_number     12233
_diffrn_reflns_av_R_equivalents     0.0191
_diffrn_reflns_av_sigmaI/netI     0.0262
_diffrn_reflns_theta_min     2.30
_diffrn_reflns_theta_max     31.19
_diffrn_reflns_theta_full     31.19
_diffrn_measured_fraction_theta_max     0.989
_diffrn_measured_fraction_theta_full     0.989
_diffrn_reflns_limit_h_min     -38
_diffrn_reflns_limit_h_max     30
_diffrn_reflns_limit_k_min     -10
_diffrn_reflns_limit_k_max     13
_diffrn_reflns_limit_l_min     -19
_diffrn_reflns_limit_l_max     14
_diffrn_standards_number     0
_diffrn_standards_interval_count     .
_diffrn_standards_interval_time     .
_diffrn_standards_decay_%     ?
_refine_special_details
;
 Refinement of F^2^ against ALL reflections.  The weighted R-factor wR and
 goodness of fit S are based on F^2^, conventional R-factors R are based
 on F, with F set to zero for negative F^2^. The threshold expression of
 F^2^ > 2sigma(F^2^) is used only for calculating R-factors(gt) etc. and is
 not relevant to the choice of reflections for refinement.  R-factors based
 on F^2^ are statistically about twice as large as those based on F, and R-
 factors based on ALL data will be even larger.
;
_reflns_number_total     5234
_reflns_number_gt     3687
_reflns_threshold_expression     I>2\s(I)
_refine_ls_structure_factor_coef     Fsqd
_refine_ls_matrix_type     full
_refine_ls_R_factor_all     0.0658
_refine_ls_R_factor_gt     0.0431
_refine_ls_wR_factor_gt     0.1112
_refine_ls_wR_factor_ref     0.1244
_refine_ls_goodness_of_fit_ref     1.038
_refine_ls_restrained_S_all     1.038
_refine_ls_number_reflns     5234
_refine_ls_number_parameters     217
_refine_ls_number_restraints     0
_refine_ls_hydrogen_treatment     constr
_refine_ls_weighting_scheme     calc
_refine_ls_weighting_details
         'calc w=1/[\s^2^(Fo^2^)+(0.0571P)^2^+0.6692P] where P=(Fo^2^+2Fc^2^)/3'
_atom_sites_solution_hydrogens     geom
_atom_sites_solution_primary     direct
_atom_sites_solution_secondary     difmap
_refine_ls_shift/su_max     0.001
_refine_ls_shift/su_mean     0.001
_refine_diff_density_max     0.239
_refine_diff_density_min     -0.185
_refine_ls_extinction_method     none
_refine_ls_extinction_coef     ?
loop_
    _atom_type_symbol
    _atom_type_description
    _atom_type_scat_dispersion_real
    _atom_type_scat_dispersion_imag
    _atom_type_scat_source
    'C' 'C' 0.0033 0.0016
                         'International Tables Vol C Tables 4.2.6.8 and 6.1.1.4'
    'H' 'H' 0.0000 0.0000
                         'International Tables Vol C Tables 4.2.6.8 and 6.1.1.4'
    'O' 'O' 0.0106 0.0060
                         'International Tables Vol C Tables 4.2.6.8 and 6.1.1.4'
_computing_data_collection     'APEX2 (Bruker, 2009)'
_computing_cell_refinement     'SAINT (Bruker, 2009)'
_computing_data_reduction     'SAINT (Bruker, 2009)'
_computing_structure_solution     'SHELXTL (Sheldrick, 2008)'
_computing_structure_refinement     'SHELXTL (Sheldrick, 2008)'
_computing_molecular_graphics     'SHELXTL (Sheldrick, 2008)'
_computing_publication_material
                             'SHELXTL (Sheldrick, 2008) and PLATON (Spek, 2009)'
loop_
    _atom_site_type_symbol
    _atom_site_label
    _atom_site_fract_x
    _atom_site_fract_y
    _atom_site_fract_z
    _atom_site_U_iso_or_equiv
    _atom_site_adp_type
    _atom_site_calc_flag
    _atom_site_refinement_flags
    _atom_site_occupancy
    _atom_site_symmetry_multiplicity
    _atom_site_disorder_assembly
    _atom_site_disorder_group
    O O1 0.16306(3) 0.77985(9) 0.06344(6) 0.0449(2) Uani d . 1 1 . .
    O O2 0.14795(3) 0.54239(8) 0.06055(6) 0.03836(18) Uani d . 1 1 . .
    O O3 0.09630(3) 0.53439(9) 0.24353(7) 0.0472(2) Uani d . 1 1 . .
    O O4 0.17759(3) 0.62505(9) 0.26443(6) 0.03936(19) Uani d . 1 1 . .
    C C1 -0.00465(5) 0.77534(15) 0.06104(11) 0.0523(3) Uani d . 1 1 . .
    H H1A -0.0238 0.8243 0.1021 0.063 Uiso calc R 1 1 . .
    C C2 -0.02987(5) 0.70956(16) -0.02684(12) 0.0591(4) Uani d . 1 1 . .
    H H2A -0.0656 0.7157 -0.0442 0.071 Uiso calc R 1 1 . .
    C C3 -0.00266(5) 0.63585(15) -0.08813(10) 0.0549(4) Uani d . 1 1 . .
    H H3A -0.0197 0.5930 -0.1473 0.066 Uiso calc R 1 1 . .
    C C4 0.05052(5) 0.62568(13) -0.06123(9) 0.0447(3) Uani d . 1 1 . .
    H H4A 0.0691 0.5737 -0.1017 0.054 Uiso calc R 1 1 . .
    C C5 0.07625(4) 0.69263(11) 0.02585(8) 0.0354(2) Uani d . 1 1 . .
    C C6 0.04899(4) 0.76921(12) 0.08875(9) 0.0390(2) Uani d . 1 1 . .
    C C7 0.07330(4) 0.84548(12) 0.18338(9) 0.0412(3) Uani d . 1 1 . .
    C C8 0.05919(5) 0.98669(15) 0.19508(13) 0.0598(4) Uani d . 1 1 . .
    H H8A 0.0359 1.0299 0.1437 0.072 Uiso calc R 1 1 . .
    C C9 0.07889(6) 1.06313(17) 0.28054(15) 0.0731(5) Uani d . 1 1 . .
    H H9A 0.0687 1.1568 0.2864 0.088 Uiso calc R 1 1 . .
    C C10 0.11352(6) 1.00248(18) 0.35741(14) 0.0687(5) Uani d . 1 1 . .
    H H10A 0.1263 1.0542 0.4157 0.082 Uiso calc R 1 1 . .
    C C11 0.12910(5) 0.86488(16) 0.34756(10) 0.0521(3) Uani d . 1 1 . .
    H H11A 0.1533 0.8245 0.3987 0.063 Uiso calc R 1 1 . .
    C C12 0.10904(4) 0.78468(13) 0.26178(9) 0.0387(2) Uani d . 1 1 . .
    C C13 0.12509(4) 0.63393(12) 0.25576(7) 0.0357(2) Uani d . 1 1 . .
    C C14 0.19823(4) 0.49827(13) 0.22704(9) 0.0429(3) Uani d . 1 1 . .
    C C15 0.19826(4) 0.50931(12) 0.11551(8) 0.0384(2) Uani d . 1 1 . .
    C C16 0.13365(4) 0.68165(12) 0.05129(7) 0.0343(2) Uani d . 1 1 . .
    C C17 0.24439(5) 0.55872(15) 0.07486(10) 0.0489(3) Uani d . 1 1 . .
    H H17A 0.2754 0.5802 0.1233 0.059 Uiso calc R 1 1 . .
    H H17B 0.2387 0.6182 0.0147 0.059 Uiso calc R 1 1 . .
    C C18 0.22764(5) 0.40633(15) 0.06318(11) 0.0538(3) Uani d . 1 1 . .
    H H18A 0.2119 0.3740 -0.0040 0.065 Uiso calc R 1 1 . .
    H H18B 0.2485 0.3360 0.1046 0.065 Uiso calc R 1 1 . .
    C C19 0.19195(7) 0.36209(18) 0.27970(13) 0.0696(4) Uani d . 1 1 . .
    H H19A 0.1885 0.2759 0.2393 0.084 Uiso calc R 1 1 . .
    H H19B 0.1722 0.3634 0.3346 0.084 Uiso calc R 1 1 . .
    C C20 0.24300(6) 0.4358(2) 0.29662(11) 0.0694(5) Uani d . 1 1 . .
    H H20A 0.2542 0.4817 0.3617 0.083 Uiso calc R 1 1 . .
    H H20B 0.2705 0.3943 0.2665 0.083 Uiso calc R 1 1 . .
loop_
    _atom_site_aniso_label
    _atom_site_aniso_U_11
    _atom_site_aniso_U_22
    _atom_site_aniso_U_33
    _atom_site_aniso_U_12
    _atom_site_aniso_U_13
    _atom_site_aniso_U_23
    O1 0.0411(4) 0.0398(5) 0.0524(5) -0.0053(3) 0.0041(3) 0.0041(4)
    O2 0.0387(4) 0.0360(4) 0.0382(4) 0.0023(3) 0.0007(3) -0.0012(3)
    O3 0.0456(4) 0.0456(5) 0.0504(5) -0.0062(4) 0.0084(4) 0.0037(4)
    O4 0.0337(4) 0.0490(5) 0.0351(4) 0.0054(3) 0.0052(3) -0.0027(3)
    C1 0.0362(6) 0.0546(8) 0.0642(8) 0.0055(5) 0.0043(5) 0.0055(6)
    C2 0.0369(6) 0.0623(9) 0.0709(9) -0.0037(6) -0.0102(6) 0.0134(7)
    C3 0.0519(7) 0.0561(8) 0.0486(7) -0.0126(6) -0.0135(6) 0.0087(6)
    C4 0.0500(6) 0.0437(7) 0.0370(5) -0.0049(5) -0.0017(5) 0.0032(5)
    C5 0.0360(5) 0.0331(5) 0.0351(5) -0.0022(4) 0.0005(4) 0.0064(4)
    C6 0.0351(5) 0.0359(6) 0.0442(6) 0.0029(4) 0.0020(4) 0.0045(5)
    C7 0.0367(5) 0.0373(6) 0.0502(6) 0.0015(4) 0.0091(5) -0.0051(5)
    C8 0.0554(7) 0.0439(7) 0.0795(10) 0.0075(6) 0.0101(7) -0.0091(7)
    C9 0.0669(9) 0.0481(8) 0.1057(13) 0.0041(7) 0.0188(9) -0.0300(9)
    C10 0.0543(8) 0.0691(10) 0.0843(11) -0.0093(7) 0.0165(7) -0.0430(9)
    C11 0.0368(6) 0.0655(9) 0.0539(7) -0.0037(5) 0.0077(5) -0.0234(6)
    C12 0.0305(5) 0.0437(6) 0.0430(6) -0.0016(4) 0.0099(4) -0.0089(5)
    C13 0.0352(5) 0.0447(6) 0.0273(4) 0.0002(4) 0.0059(4) 0.0003(4)
    C14 0.0445(6) 0.0479(7) 0.0364(5) 0.0152(5) 0.0072(4) 0.0055(5)
    C15 0.0379(5) 0.0409(6) 0.0353(5) 0.0081(4) 0.0036(4) -0.0031(4)
    C16 0.0380(5) 0.0364(6) 0.0280(4) 0.0007(4) 0.0046(4) 0.0027(4)
    C17 0.0420(6) 0.0606(8) 0.0451(6) 0.0037(5) 0.0105(5) -0.0069(6)
    C18 0.0544(7) 0.0559(8) 0.0505(7) 0.0153(6) 0.0079(5) -0.0132(6)
    C19 0.0852(11) 0.0595(9) 0.0680(10) 0.0263(8) 0.0240(8) 0.0266(8)
    C20 0.0645(9) 0.0966(12) 0.0456(7) 0.0407(9) 0.0053(6) 0.0153(8)
_geom_special_details
;
 All esds (except the esd in the dihedral angle between two l.s. planes)
 are estimated using the full covariance matrix.  The cell esds are taken
 into account individually in the estimation of esds in distances, angles
 and torsion angles; correlations between esds in cell parameters are only
 used when they are defined by crystal symmetry.  An approximate (isotropic)
 treatment of cell esds is used for estimating esds involving l.s. planes.
;
loop_
    _geom_bond_atom_site_label_1
    _geom_bond_atom_site_label_2
    _geom_bond_site_symmetry_2
    _geom_bond_distance
    _geom_bond_publ_flag
    O1 C16 . 1.1986(13) ?
    O2 C16 . 1.3641(13) ?
    O2 C15 . 1.4314(12) ?
    O3 C13 . 1.1984(13) ?
    O4 C13 . 1.3688(12) ?
    O4 C14 . 1.4372(14) ?
    C1 C2 . 1.389(2) ?
    C1 C6 . 1.3966(15) ?
    C1 H1A . 0.9300 ?
    C2 C3 . 1.368(2) ?
    C2 H2A . 0.9300 ?
    C3 C4 . 1.3859(17) ?
    C3 H3A . 0.9300 ?
    C4 C5 . 1.3906(15) ?
    C4 H4A . 0.9300 ?
    C5 C6 . 1.3972(17) ?
    C5 C16 . 1.4930(14) ?
    C6 C7 . 1.4967(16) ?
    C7 C8 . 1.3970(18) ?
    C7 C12 . 1.4017(16) ?
    C8 C9 . 1.372(2) ?
    C8 H8A . 0.9300 ?
    C9 C10 . 1.373(2) ?
    C9 H9A . 0.9300 ?
    C10 C11 . 1.373(2) ?
    C10 H10A . 0.9300 ?
    C11 C12 . 1.3967(16) ?
    C11 H11A . 0.9300 ?
    C12 C13 . 1.4875(16) ?
    C14 C19 . 1.486(2) ?
    C14 C20 . 1.4883(16) ?
    C14 C15 . 1.4939(16) ?
    C15 C18 . 1.4889(17) ?
    C15 C17 . 1.4889(17) ?
    C17 C18 . 1.502(2) ?
    C17 H17A . 0.9700 ?
    C17 H17B . 0.9700 ?
    C18 H18A . 0.9700 ?
    C18 H18B . 0.9700 ?
    C19 C20 . 1.494(3) ?
    C19 H19A . 0.9700 ?
    C19 H19B . 0.9700 ?
    C20 H20A . 0.9700 ?
    C20 H20B . 0.9700 ?
loop_
    _geom_angle_atom_site_label_1
    _geom_angle_atom_site_label_2
    _geom_angle_atom_site_label_3
    _geom_angle_site_symmetry_1
    _geom_angle_site_symmetry_3
    _geom_angle
    _geom_angle_publ_flag
    C16 O2 C15 . . 118.13(8) ?
    C13 O4 C14 . . 117.31(9) ?
    C2 C1 C6 . . 121.11(13) ?
    C2 C1 H1A . . 119.4 ?
    C6 C1 H1A . . 119.4 ?
    C3 C2 C1 . . 120.63(12) ?
    C3 C2 H2A . . 119.7 ?
    C1 C2 H2A . . 119.7 ?
    C2 C3 C4 . . 119.39(12) ?
    C2 C3 H3A . . 120.3 ?
    C4 C3 H3A . . 120.3 ?
    C3 C4 C5 . . 120.48(13) ?
    C3 C4 H4A . . 119.8 ?
    C5 C4 H4A . . 119.8 ?
    C4 C5 C6 . . 120.75(10) ?
    C4 C5 C16 . . 118.95(11) ?
    C6 C5 C16 . . 120.30(9) ?
    C1 C6 C5 . . 117.62(11) ?
    C1 C6 C7 . . 117.82(11) ?
    C5 C6 C7 . . 124.57(9) ?
    C8 C7 C12 . . 117.51(11) ?
    C8 C7 C6 . . 117.96(11) ?
    C12 C7 C6 . . 124.52(10) ?
    C9 C8 C7 . . 121.57(14) ?
    C9 C8 H8A . . 119.2 ?
    C7 C8 H8A . . 119.2 ?
    C8 C9 C10 . . 120.58(14) ?
    C8 C9 H9A . . 119.7 ?
    C10 C9 H9A . . 119.7 ?
    C11 C10 C9 . . 119.44(13) ?
    C11 C10 H10A . . 120.3 ?
    C9 C10 H10A . . 120.3 ?
    C10 C11 C12 . . 120.87(13) ?
    C10 C11 H11A . . 119.6 ?
    C12 C11 H11A . . 119.6 ?
    C11 C12 C7 . . 120.00(11) ?
    C11 C12 C13 . . 119.38(11) ?
    C7 C12 C13 . . 120.61(10) ?
    O3 C13 O4 . . 124.64(11) ?
    O3 C13 C12 . . 125.13(10) ?
    O4 C13 C12 . . 110.23(9) ?
    O4 C14 C19 . . 118.18(11) ?
    O4 C14 C20 . . 114.67(11) ?
    C19 C14 C20 . . 60.30(11) ?
    O4 C14 C15 . . 110.81(9) ?
    C19 C14 C15 . . 123.50(12) ?
    C20 C14 C15 . . 120.79(11) ?
    O2 C15 C18 . . 114.25(9) ?
    O2 C15 C17 . . 119.02(10) ?
    C18 C15 C17 . . 60.56(9) ?
    O2 C15 C14 . . 111.39(9) ?
    C18 C15 C14 . . 120.94(10) ?
    C17 C15 C14 . . 121.91(10) ?
    O1 C16 O2 . . 124.63(10) ?
    O1 C16 C5 . . 125.52(10) ?
    O2 C16 C5 . . 109.84(9) ?
    C15 C17 C18 . . 59.72(9) ?
    C15 C17 H17A . . 117.8 ?
    C18 C17 H17A . . 117.8 ?
    C15 C17 H17B . . 117.8 ?
    C18 C17 H17B . . 117.8 ?
    H17A C17 H17B . . 114.9 ?
    C15 C18 C17 . . 59.72(8) ?
    C15 C18 H18A . . 117.8 ?
    C17 C18 H18A . . 117.8 ?
    C15 C18 H18B . . 117.8 ?
    C17 C18 H18B . . 117.8 ?
    H18A C18 H18B . . 114.9 ?
    C14 C19 C20 . . 59.92(10) ?
    C14 C19 H19A . . 117.8 ?
    C20 C19 H19A . . 117.8 ?
    C14 C19 H19B . . 117.8 ?
    C20 C19 H19B . . 117.8 ?
    H19A C19 H19B . . 114.9 ?
    C14 C20 C19 . . 59.78(9) ?
    C14 C20 H20A . . 117.8 ?
    C19 C20 H20A . . 117.8 ?
    C14 C20 H20B . . 117.8 ?
    C19 C20 H20B . . 117.8 ?
    H20A C20 H20B . . 114.9 ?
loop_
    _geom_torsion_atom_site_label_1
    _geom_torsion_atom_site_label_2
    _geom_torsion_atom_site_label_3
    _geom_torsion_atom_site_label_4
    _geom_torsion_site_symmetry_1
    _geom_torsion_site_symmetry_2
    _geom_torsion_site_symmetry_3
    _geom_torsion_site_symmetry_4
    _geom_torsion
    _geom_torsion_publ_flag
    C6 C1 C2 C3 . . . . 0.6(2) ?
    C1 C2 C3 C4 . . . . 0.8(2) ?
    C2 C3 C4 C5 . . . . -1.62(19) ?
    C3 C4 C5 C6 . . . . 1.13(17) ?
    C3 C4 C5 C16 . . . . -178.81(11) ?
    C2 C1 C6 C5 . . . . -1.04(19) ?
    C2 C1 C6 C7 . . . . 178.72(12) ?
    C4 C5 C6 C1 . . . . 0.20(17) ?
    C16 C5 C6 C1 . . . . -179.86(11) ?
    C4 C5 C6 C7 . . . . -179.54(11) ?
    C16 C5 C6 C7 . . . . 0.40(17) ?
    C1 C6 C7 C8 . . . . -49.77(17) ?
    C5 C6 C7 C8 . . . . 129.97(13) ?
    C1 C6 C7 C12 . . . . 129.69(13) ?
    C5 C6 C7 C12 . . . . -50.56(18) ?
    C12 C7 C8 C9 . . . . -0.9(2) ?
    C6 C7 C8 C9 . . . . 178.62(14) ?
    C7 C8 C9 C10 . . . . 0.3(3) ?
    C8 C9 C10 C11 . . . . 1.1(3) ?
    C9 C10 C11 C12 . . . . -1.9(2) ?
    C10 C11 C12 C7 . . . . 1.3(2) ?
    C10 C11 C12 C13 . . . . -177.34(13) ?
    C8 C7 C12 C11 . . . . 0.07(18) ?
    C6 C7 C12 C11 . . . . -179.39(11) ?
    C8 C7 C12 C13 . . . . 178.70(12) ?
    C6 C7 C12 C13 . . . . -0.76(18) ?
    C14 O4 C13 O3 . . . . 19.37(15) ?
    C14 O4 C13 C12 . . . . -159.59(9) ?
    C11 C12 C13 O3 . . . . 123.34(13) ?
    C7 C12 C13 O3 . . . . -55.30(16) ?
    C11 C12 C13 O4 . . . . -57.71(14) ?
    C7 C12 C13 O4 . . . . 123.65(11) ?
    C13 O4 C14 C19 . . . . -66.02(14) ?
    C13 O4 C14 C20 . . . . -134.16(12) ?
    C13 O4 C14 C15 . . . . 84.84(12) ?
    C16 O2 C15 C18 . . . . -132.94(11) ?
    C16 O2 C15 C17 . . . . -64.44(13) ?
    C16 O2 C15 C14 . . . . 85.60(12) ?
    O4 C14 C15 O2 . . . . -54.61(13) ?
    C19 C14 C15 O2 . . . . 94.42(14) ?
    C20 C14 C15 O2 . . . . 167.13(12) ?
    O4 C14 C15 C18 . . . . 166.88(11) ?
    C19 C14 C15 C18 . . . . -44.10(18) ?
    C20 C14 C15 C18 . . . . 28.61(19) ?
    O4 C14 C15 C17 . . . . 94.44(13) ?
    C19 C14 C15 C17 . . . . -116.54(15) ?
    C20 C14 C15 C17 . . . . -43.82(18) ?
    C15 O2 C16 O1 . . . . 18.83(16) ?
    C15 O2 C16 C5 . . . . -160.13(9) ?
    C4 C5 C16 O1 . . . . 123.22(13) ?
    C6 C5 C16 O1 . . . . -56.72(16) ?
    C4 C5 C16 O2 . . . . -57.83(13) ?
    C6 C5 C16 O2 . . . . 122.23(11) ?
    O2 C15 C17 C18 . . . . -103.08(11) ?
    C14 C15 C17 C18 . . . . 110.12(12) ?
    O2 C15 C18 C17 . . . . 110.90(11) ?
    C14 C15 C18 C17 . . . . -111.67(13) ?
    O4 C14 C19 C20 . . . . -103.86(13) ?
    C15 C14 C19 C20 . . . . 109.22(14) ?
    O4 C14 C20 C19 . . . . 109.65(13) ?
    C15 C14 C20 C19 . . . . -113.56(15) ?
loop_
    _geom_hbond_atom_site_label_D
    _geom_hbond_atom_site_label_H
    _geom_hbond_atom_site_label_A
    _geom_hbond_site_symmetry_A
    _geom_hbond_distance_DH
    _geom_hbond_distance_HA
    _geom_hbond_distance_DA
    _geom_hbond_angle_DHA
    _geom_hbond_publ_flag
    C3 H3A O3 5_565 0.93 2.50 3.3410(16) 151 yes
    C4 H4A O3 6_565 0.93 2.52 3.4104(15) 161 yes
    C10 H10A O1 6_576 0.93 2.57 3.496(2) 174 yes
_iucr_refine_instructions_details
;
TITL wdd68m in C2/c  (RT)
CELL 0.71073  26.3197   9.4184  13.3606  90.000 100.092  90.000
ZERR    8.00   0.0014   0.0005   0.0007   0.000   0.001   0.000
LATT  7
SYMM -X, Y, 0.5-Z
SFAC C H O
UNIT 160 128 32
SIZE 0.171 0.341 0.426
L.S. 10
BOND $H
FMAP 2 2 60
PLAN 20
ACTA
CONF
WGHT    0.057100    0.669200
FVAR       0.43071
O1    3    0.163055    0.779850    0.063439    11.00000    0.04112    0.03982 =
         0.05241    0.00409    0.00413   -0.00527
O2    3    0.147949    0.542390    0.060547    11.00000    0.03872    0.03595 =
         0.03823   -0.00119    0.00071    0.00234
O3    3    0.096303    0.534390    0.243528    11.00000    0.04556    0.04555 =
         0.05043    0.00369    0.00836   -0.00617
O4    3    0.177589    0.625050    0.264429    11.00000    0.03372    0.04902 =
         0.03505   -0.00266    0.00519    0.00536
C1    1   -0.004649    0.775335    0.061038    11.00000    0.03624    0.05464 =
         0.06425    0.00553    0.00426    0.00552
AFIX  43
H1A   2   -0.023809    0.824275    0.102112    11.00000   -1.20000
AFIX   0
C2    1   -0.029868    0.709559   -0.026838    11.00000    0.03693    0.06228 =
         0.07086    0.01336   -0.01016   -0.00366
AFIX  43
H2A   2   -0.065596    0.715693   -0.044162    11.00000   -1.20000
AFIX   0
C3    1   -0.002655    0.635854   -0.088133    11.00000    0.05193    0.05613 =
         0.04862    0.00872   -0.01351   -0.01256
AFIX  43
H3A   2   -0.019679    0.592968   -0.147312    11.00000   -1.20000
AFIX   0
C4    1    0.050519    0.625678   -0.061232    11.00000    0.04997    0.04373 =
         0.03703    0.00325   -0.00166   -0.00490
AFIX  43
H4A   2    0.069129    0.573697   -0.101711    11.00000   -1.20000
AFIX   0
C5    1    0.076247    0.692630    0.025848    11.00000    0.03600    0.03307 =
         0.03509    0.00642    0.00055   -0.00221
C6    1    0.048995    0.769211    0.088749    11.00000    0.03508    0.03589 =
         0.04418    0.00453    0.00202    0.00289
C7    1    0.073298    0.845479    0.183376    11.00000    0.03666    0.03727 =
         0.05018   -0.00511    0.00911    0.00146
C8    1    0.059194    0.986694    0.195080    11.00000    0.05545    0.04388 =
         0.07948   -0.00914    0.01008    0.00750
AFIX  43
H8A   2    0.035904    1.029933    0.143731    11.00000   -1.20000
AFIX   0
C9    1    0.078886    1.063130    0.280535    11.00000    0.06694    0.04810 =
         0.10572   -0.03004    0.01879    0.00410
AFIX  43
H9A   2    0.068674    1.156846    0.286417    11.00000   -1.20000
AFIX   0
C10   1    0.113523    1.002481    0.357410    11.00000    0.05427    0.06908 =
         0.08434   -0.04303    0.01655   -0.00929
AFIX  43
H10A  2    0.126328    1.054189    0.415680    11.00000   -1.20000
AFIX   0
C11   1    0.129099    0.864885    0.347557    11.00000    0.03680    0.06552 =
         0.05394   -0.02337    0.00774   -0.00374
AFIX  43
H11A  2    0.153327    0.824523    0.398670    11.00000   -1.20000
AFIX   0
C12   1    0.109040    0.784683    0.261779    11.00000    0.03048    0.04371 =
         0.04303   -0.00889    0.00992   -0.00162
C13   1    0.125087    0.633933    0.255757    11.00000    0.03522    0.04470 =
         0.02731    0.00031    0.00590    0.00025
C14   1    0.198231    0.498274    0.227038    11.00000    0.04449    0.04794 =
         0.03639    0.00547    0.00719    0.01518
C15   1    0.198258    0.509312    0.115507    11.00000    0.03794    0.04091 =
         0.03528   -0.00308    0.00360    0.00813
C16   1    0.133651    0.681648    0.051288    11.00000    0.03802    0.03637 =
         0.02796    0.00273    0.00460    0.00066
C17   1    0.244391    0.558722    0.074863    11.00000    0.04196    0.06063 =
         0.04515   -0.00688    0.01046    0.00369
AFIX  23
H17A  2    0.275397    0.580230    0.123313    11.00000   -1.20000
H17B  2    0.238733    0.618219    0.014674    11.00000   -1.20000
AFIX   0
C18   1    0.227637    0.406334    0.063181    11.00000    0.05443    0.05593 =
         0.05052   -0.01321    0.00785    0.01533
AFIX  23
H18A  2    0.211884    0.374006   -0.004048    11.00000   -1.20000
H18B  2    0.248548    0.336017    0.104591    11.00000   -1.20000
AFIX   0
C19   1    0.191950    0.362088    0.279704    11.00000    0.08524    0.05948 =
         0.06799    0.02659    0.02402    0.02632
AFIX  23
H19A  2    0.188543    0.275906    0.239332    11.00000   -1.20000
H19B  2    0.172230    0.363356    0.334602    11.00000   -1.20000
AFIX   0
C20   1    0.242998    0.435803    0.296622    11.00000    0.06449    0.09656 =
         0.04558    0.01526    0.00533    0.04071
AFIX  23
H20A  2    0.254172    0.481749    0.361735    11.00000   -1.20000
H20B  2    0.270486    0.394290    0.266456    11.00000   -1.20000
HKLF 4
REM  wdd68m in C2/c  (RT)
REM R1 =  0.0431 for   3687 Fo > 4sig(Fo)  and  0.0658 for all   5234 data
REM    217 parameters refined using      0 restraints
END
WGHT      0.0571      0.6692
REM Highest difference peak  0.239,  deepest hole -0.185,  1-sigma level  0.039
Q1    1   0.3388  0.5954  0.4033  11.00000  0.05    0.24
Q2    1   0.0978  0.6868  0.0374  11.00000  0.05    0.21
Q3    1   0.0614  0.6749 -0.0206  11.00000  0.05    0.19
Q4    1   0.1977  0.5091  0.1695  11.00000  0.05    0.18
Q5    1   0.0621  0.8040  0.1348  11.00000  0.05    0.18
Q6    1   0.1205  0.8269  0.2956  11.00000  0.05    0.17
Q7    1   0.1181  0.7166  0.2543  11.00000  0.05    0.16
Q8    1   0.0212  0.7808  0.0654  11.00000  0.05    0.16
Q9    1   0.0631  0.7545  0.0374  11.00000  0.05    0.14
Q10   1   0.0215  0.6339 -0.0758  11.00000  0.05    0.13
Q11   1   0.0621  0.7073  0.0674  11.00000  0.05    0.13
Q12   1   0.1234  0.9974  0.4627  11.00000  0.05    0.13
Q13   1   0.1567  0.7645  0.4277  11.00000  0.05    0.12
Q14   1  -0.0164  0.5447 -0.1639  11.00000  0.05    0.12
Q15   1   0.2611  0.5401  0.3590  11.00000  0.05    0.12
Q16   1   0.0569  1.1352  0.3315  11.00000  0.05    0.12
Q17   1   0.1572  0.2932  0.2181  11.00000  0.05    0.12
Q18   1   0.0413  1.0389  0.1030  11.00000  0.05    0.11
Q19   1   0.2014  0.4227  0.1027  11.00000  0.05    0.11
Q20   1   0.1387  0.3174  0.1534  11.00000  0.05    0.11
;
