# Supplementary material for: 1,1′-Bicyclo­propyl-1,1′-diyl 1,1′-biphenyl-2,2′-dicarboxyl­ate
Source: Acta Crystallogr Sect E Struct Rep Online. 2012 May 5;68(Pt 6):o1630. doi: 10.1107/S160053681201851X (PMC3379235; doi:10.1107/S160053681201851X)
Supplement: Supplementary file 2 [file e-68-o1630-Isup2.hkl]

# 
# h,k,l, Fc-squared, Fo-squared, sigma(Fo-squared) and status flag 
# 
data_I
_shelx_title ' wdd68m in C2/c  (RT)' 
_shelx_refln_list_code          4 
_shelx_F_calc_maximum      244.66 
_exptl_crystal_F_000      1344.00 
_reflns_d_resolution_high  0.6861 
 
loop_ 
 _symmetry_equiv_pos_as_xyz 
 'x, y, z' 
 '-x, y, -z+1/2' 
 'x+1/2, y+1/2, z' 
 '-x+1/2, y+1/2, -z+1/2' 
 '-x, -y, -z' 
 'x, -y, z-1/2' 
 '-x+1/2, -y+1/2, -z' 
 'x+1/2, -y+1/2, z-1/2' 
 
_cell_length_a    26.3197 
_cell_length_b     9.4184 
_cell_length_c    13.3606 
_cell_angle_alpha  90.000 
_cell_angle_beta  100.092 
_cell_angle_gamma  90.000 
 
_shelx_F_squared_multiplier     1.000 
 
loop_ 
 _refln_index_h 
 _refln_index_k 
 _refln_index_l 
 _refln_F_squared_calc 
 _refln_F_squared_meas 
 _refln_F_squared_sigma 
 _refln_observed_status 
   8   0   0      100.23       51.84      4.13 o 
  10   0   0      596.89      630.14     13.96 o 
  12   0   0     1828.74     2046.39     34.07 o 
  14   0   0        1.58        6.36      2.77 o 
  16   0   0     6099.16     6641.75     95.36 o 
  18   0   0       18.32        9.75      3.85 o 
  22   0   0        3.28        3.30      4.02 o 
  24   0   0      365.97      299.36     14.42 o 
  26   0   0      216.71      205.31     12.98 o 
  28   0   0        6.57        5.94      5.65 o 
  30   0   0      143.40      131.38     12.59 o 
  32   0   0       14.42        0.17      5.99 o 
  34   0   0       15.64       15.21      7.19 o 
  36   0   0       38.57       37.84      9.39 o 
   1   1   0     6993.98     6683.80    103.23 o 
   3   1   0    32202.53    28808.51    289.15 o 
   5   1   0    41019.29    37253.59    270.12 o 
   7   1   0      169.42      242.27      3.83 o 
   9   1   0     1622.21     1664.58     16.91 o 
  11   1   0      537.85      584.91     11.25 o 
  13   1   0        7.13       11.67      1.47 o 
  15   1   0      162.33      179.50      4.08 o 
  17   1   0      714.82      704.45     31.21 o 
  19   1   0      176.59      161.21      9.11 o 
  21   1   0     3956.79     3954.25     63.82 o 
  23   1   0       76.05       89.41      6.45 o 
  25   1   0        9.59        0.82      3.20 o 
  27   1   0      147.67      139.03      8.17 o 
  29   1   0       30.72       41.12      5.59 o 
  31   1   0        1.31        5.94      4.32 o 
  33   1   0       28.82       25.17      5.38 o 
  35   1   0        7.38       11.12      5.15 o 
  37   1   0       63.56       60.35      7.59 o 
   0   2   0     4284.61     3970.02     41.10 o 
   2   2   0    31506.44    28661.91    353.39 o 
   4   2   0        7.97        4.45      1.13 o 
   6   2   0    18117.39    17299.37    136.34 o 
   8   2   0       13.15       23.23      1.88 o 
  10   2   0      740.34      769.61     10.79 o 
  12   2   0       93.36      115.27      3.25 o 
  14   2   0       17.12       16.51      3.55 o 
  16   2   0       23.41       33.32      5.19 o 
  18   2   0     1968.93     1979.36     19.46 o 
  20   2   0     2146.19     2151.09     21.33 o 
  22   2   0      154.86      123.25      6.02 o 
  24   2   0      585.04      524.25     15.46 o 
  26   2   0       51.48       37.54      4.41 o 
  28   2   0      117.16      117.91     15.00 o 
  30   2   0       22.72       28.14      5.01 o 
  32   2   0       11.56       15.09      5.22 o 
  34   2   0      121.83      129.56      8.96 o 
  36   2   0       20.77       31.85      6.12 o 
   1   3   0     2155.48     1945.83     16.52 o 
   3   3   0     4295.41     4441.80     33.22 o 
   5   3   0       52.63       81.88      3.07 o 
   7   3   0        1.36       -0.95      0.95 o 
   9   3   0      364.88      405.47      5.43 o 
  11   3   0      496.94      427.10      7.26 o 
  13   3   0      841.38      822.63     11.90 o 
  15   3   0      151.56      151.40      5.14 o 
  17   3   0     3073.39     3072.76     26.76 o 
  19   3   0     1226.04     1162.44     13.80 o 
  21   3   0      486.32      477.29     19.83 o 
  23   3   0     1016.54      929.99     17.25 o 
  25   3   0      220.69      218.17      7.60 o 
  27   3   0       71.12       77.64      5.54 o 
  29   3   0       18.16       23.37      7.77 o 
  31   3   0       25.57       26.00      9.33 o 
  33   3   0       86.53       86.75      6.96 o 
  35   3   0        7.86        8.19      4.39 o 
   0   4   0     1115.82     1351.00     34.04 o 
   2   4   0     1125.41     1119.08     11.85 o 
   4   4   0      607.94      624.09      8.13 o 
   6   4   0      166.44      192.18      5.10 o 
   8   4   0      234.69      201.37      4.98 o 
  10   4   0      160.60      192.74      4.26 o 
  12   4   0       16.61       26.29      2.09 o 
  14   4   0      283.21      285.05      7.13 o 
  16   4   0     1602.40     1555.59     16.26 o 
  18   4   0        7.59        8.07      3.14 o 
  20   4   0     3908.88     3821.29     33.08 o 
  22   4   0     1435.89     1443.27     23.23 o 
  24   4   0      132.34      113.08      6.45 o 
  26   4   0       59.06       51.17      6.90 o 
  28   4   0       12.00       12.68      3.26 o 
  30   4   0       22.71       21.23      3.74 o 
  32   4   0       35.70       27.23     11.53 o 
  34   4   0        0.83       -6.37      8.07 o 
  36   4   0      158.80      118.22     17.51 o 
   1   5   0     1619.26     1762.32     15.44 o 
   3   5   0       27.33       46.06      2.59 o 
   5   5   0      548.69      485.37      7.85 o 
   7   5   0      372.42      367.13      6.59 o 
   9   5   0      105.26      111.97      4.47 o 
  11   5   0       99.72       94.25      4.49 o 
  13   5   0      216.89      211.33      9.85 o 
  15   5   0     1431.56     1400.69     19.26 o 
  17   5   0     6400.11     6240.33     59.90 o 
  19   5   0     1754.43     1723.36     38.60 o 
  21   5   0        0.31        2.22      2.91 o 
  23   5   0       31.08       31.02      4.04 o 
  25   5   0        5.27        5.17      3.14 o 
  27   5   0       16.93       13.82      3.70 o 
  29   5   0       20.69       29.46      3.94 o 
  31   5   0       82.85       83.33     10.71 o 
  33   5   0       35.38       23.49     11.71 o 
  35   5   0        3.62        4.93     10.08 o 
   0   6   0     1604.77     1656.79     24.47 o 
   2   6   0      108.73      142.00      4.37 o 
   4   6   0     2279.80     2317.01     20.21 o 
   6   6   0       24.16        6.53      1.95 o 
   8   6   0      606.07      568.07     15.04 o 
  10   6   0     1257.29     1315.02     20.03 o 
  12   6   0      986.46     1034.56     22.04 o 
  14   6   0      345.65      349.89      9.60 o 
  16   6   0      865.94      925.30     31.67 o 
  18   6   0      652.96      660.26     13.64 o 
  20   6   0        6.41        4.56      3.08 o 
  22   6   0      120.18      123.27      6.77 o 
  24   6   0       23.64       26.53      8.09 o 
  26   6   0        2.38        0.54      3.24 o 
  28   6   0        0.33       -1.68      2.87 o 
  30   6   0       78.03       91.23     11.61 o 
  32   6   0        0.47       -0.41      6.68 o 
   1   7   0      818.78      821.40     12.61 o 
   3   7   0      996.56      897.18     14.36 o 
   5   7   0     2398.77     2488.75     24.87 o 
   7   7   0      146.19      144.25      5.57 o 
   9   7   0        3.79        8.87      3.56 o 
  11   7   0     1839.83     1802.51     24.34 o 
  13   7   0      769.56      707.39     14.87 o 
  15   7   0       96.44       98.27      6.63 o 
  17   7   0      104.25      110.04      7.17 o 
  19   7   0     1083.88     1093.48     19.21 o 
  21   7   0      240.39      238.12     13.61 o 
  23   7   0      152.46      148.84      7.76 o 
  25   7   0       89.97       89.52     15.35 o 
  27   7   0        4.65       -0.69      3.60 o 
  29   7   0       52.98       56.24      5.02 o 
  31   7   0        7.30        8.80      7.89 o 
   0   8   0      856.81      839.92     28.27 o 
   2   8   0        1.16       -3.45      3.77 o 
   4   8   0       56.70       66.50      7.31 o 
   6   8   0     1124.01     1197.72     46.79 o 
   8   8   0      748.87      729.31     25.79 o 
  10   8   0      688.95      633.93     22.78 o 
  12   8   0     1171.96     1121.25     30.46 o 
  14   8   0      159.10      137.11     11.15 o 
  16   8   0      678.49      701.22     22.79 o 
  18   8   0      669.19      684.66     33.80 o 
  20   8   0       91.50       89.60      7.14 o 
  22   8   0       56.68       57.28      6.95 o 
  24   8   0       11.18       12.14      4.74 o 
  26   8   0        0.01       -1.35      3.97 o 
  28   8   0      131.00      138.42     10.72 o 
  30   8   0        7.07       13.70      8.67 o 
   1   9   0      168.76      187.49     22.57 o 
   3   9   0       32.80       24.97      5.97 o 
   5   9   0      382.30      361.19     14.27 o 
   7   9   0     1059.78     1063.86     24.83 o 
   9   9   0        3.23        3.64      5.82 o 
  11   9   0      128.51      101.08     11.75 o 
  13   9   0      115.57      103.64     11.65 o 
  15   9   0      171.11      190.61     13.46 o 
  17   9   0      139.38      123.93     12.46 o 
  19   9   0      275.72      284.41     15.74 o 
  21   9   0       59.34       41.37      8.30 o 
  23   9   0        0.87       -4.28      5.28 o 
  25   9   0        1.55        0.73      5.25 o 
  27   9   0        6.16        4.39      5.43 o 
   0  10   0        0.09       11.47      7.61 o 
   2  10   0       26.53       21.77      6.47 o 
   4  10   0       22.63       25.19      6.61 o 
   6  10   0        0.39       -2.15      8.19 o 
   8  10   0       79.07       61.59     10.92 o 
  10  10   0      135.23      157.71     15.46 o 
  12  10   0      169.05      175.87     16.07 o 
  14  10   0        3.35        4.59      6.20 o 
  16  10   0        6.68        1.32      6.05 o 
  18  10   0       31.22       47.16      9.59 o 
  20  10   0       11.33        5.36      6.97 o 
  22  10   0       53.52       60.27      9.87 o 
  24  10   0       16.67       12.99      7.05 o 
   1  11   0       11.65        4.52      9.59 o 
   3  11   0        5.22        5.01      9.20 o 
   5  11   0        9.17        4.25      7.86 o 
   7  11   0       64.82       43.26     10.98 o 
   9  11   0        1.25        6.04      7.81 o 
  11  11   0        2.30        6.64      7.07 o 
  13  11   0        6.38        8.15      7.89 o 
  15  11   0       26.30       22.57      9.02 o 
  17  11   0        0.28        0.26      6.90 o 
  19  11   0        3.73       -2.77      7.43 o 
  21  11   0       15.33        5.66      7.10 o 
   0  12   0      224.55      213.65     23.05 o 
   2  12   0       26.38       24.03      9.41 o 
   4  12   0       76.62       99.54     16.05 o 
   6  12   0       50.75       56.28     13.09 o 
   8  12   0       37.38       53.00     12.64 o 
  10  12   0       16.37        4.52      8.86 o 
  12  12   0       28.78       44.06     11.51 o 
  14  12   0       13.96        8.09      8.74 o 
  16  12   0       18.85       25.49      9.70 o 
  18  12   0       19.72       26.94      9.79 o 
   1  13   0      379.69      366.40     19.95 o 
   3  13   0        0.93        6.27     10.47 o 
   5  13   0      115.45      133.14     19.21 o 
   7  13   0        0.35       -1.99      9.71 o 
   9  13   0       59.58       63.43     14.89 o 
  11  13   0        2.40        6.68      9.84 o 
 -37   1   1       83.21       81.79     17.09 o 
 -35   1   1       91.54       98.29      8.97 o 
 -33   1   1        0.01       -1.07      5.74 o 
 -31   1   1       57.86       48.89      6.37 o 
 -29   1   1       11.01       13.41      4.66 o 
 -27   1   1       77.12       44.64      5.89 o 
 -25   1   1      168.50      139.39      8.37 o 
 -23   1   1      549.62      476.41     12.98 o 
 -21   1   1      615.24      655.00     14.79 o 
 -19   1   1      149.58      163.80     11.21 o 
 -17   1   1     1578.15     1725.44     15.54 o 
 -15   1   1      135.31      165.94      4.50 o 
 -13   1   1      344.87      355.15      9.78 o 
 -11   1   1    12386.89    13053.40    210.72 o 
  -9   1   1      557.81      621.71     10.17 o 
  -7   1   1     1803.77     1551.68     27.21 o 
  -5   1   1     6803.62     7128.03     96.87 o 
  -3   1   1    34226.10    30664.78    288.78 o 
  -1   1   1      588.42      621.46     13.07 o 
   1   1   1    53094.13    44024.86    661.21 o 
   3   1   1       69.91       48.51      1.06 o 
   5   1   1    13184.98    12213.77    100.60 o 
   7   1   1     5635.22     5428.64     47.99 o 
   9   1   1      782.91      829.01     13.39 o 
  11   1   1    12501.16    13040.30     94.51 o 
  13   1   1     2038.38     2442.18     33.37 o 
  15   1   1      289.11      275.09      7.34 o 
  17   1   1      274.87      251.68      7.19 o 
  19   1   1      114.62      114.62      6.68 o 
  21   1   1      110.96      116.82      4.80 o 
  23   1   1        6.79        3.96      2.83 o 
  25   1   1      110.96       95.89      5.64 o 
  27   1   1       45.56       27.99      6.67 o 
  29   1   1       87.71       71.52      7.68 o 
  31   1   1        0.28       -0.99      3.61 o 
  33   1   1       70.53       82.40      8.45 o 
  35   1   1      405.63      493.92     14.68 o 
  37   1   1       85.33      105.49     16.32 o 
 -36   2   1        1.79        1.58      5.02 o 
 -34   2   1       53.44       53.11      6.94 o 
 -32   2   1       32.67       47.89     13.97 o 
 -30   2   1      211.33      218.55     15.38 o 
 -28   2   1       37.75       45.38      6.62 o 
 -26   2   1      706.70      609.40     15.54 o 
 -24   2   1        2.42        2.87      3.39 o 
 -22   2   1        0.41        3.90      2.73 o 
 -20   2   1        0.01        6.25      2.62 o 
 -18   2   1      129.68      106.81      7.55 o 
 -16   2   1     1120.80     1101.87     14.21 o 
 -14   2   1      154.01      120.74      3.93 o 
 -12   2   1     1913.32     2018.31     18.31 o 
 -10   2   1       40.32       28.87      4.92 o 
  -8   2   1     1611.98     1709.49     18.59 o 
  -6   2   1     4592.58     4545.07     48.33 o 
  -4   2   1    14181.57    13497.21    106.29 o 
  -2   2   1     6987.96     6944.68     49.45 o 
   0   2   1     2703.07     2706.76     24.09 o 
   2   2   1     2101.12     1985.03     27.33 o 
   4   2   1     6359.97     6008.24     49.18 o 
   6   2   1     1727.50     1675.16     13.38 o 
   8   2   1      110.90      106.75      2.69 o 
  10   2   1      301.14      294.47      6.28 o 
  12   2   1      221.01      224.28      4.80 o 
  14   2   1     3553.14     3500.47     33.17 o 
  16   2   1       22.38        8.72      1.57 o 
  18   2   1       63.62       61.74      3.11 o 
  20   2   1     1320.23     1228.39     13.79 o 
  22   2   1      469.67      505.03      8.52 o 
  24   2   1       97.73       93.56      6.26 o 
  26   2   1       34.12       36.41      4.08 o 
  28   2   1        0.19        0.74      2.84 o 
  30   2   1        0.31       -2.33      3.46 o 
  32   2   1        3.22       -1.84      5.26 o 
  34   2   1       84.72       84.90      7.04 o 
  36   2   1      152.17      206.15      9.53 o 
 -37   3   1      260.93      308.88     12.06 o 
 -35   3   1      153.49      177.32      9.85 o 
 -33   3   1      178.19      166.24      9.60 o 
 -31   3   1       86.61       90.03     12.51 o 
 -29   3   1       67.44       69.97      6.76 o 
 -27   3   1        0.41        0.46      5.27 o 
 -25   3   1       73.65       88.79      6.08 o 
 -23   3   1      122.06      118.08      6.31 o 
 -21   3   1      725.04      688.45     18.35 o 
 -19   3   1       79.14       88.37      7.18 o 
 -17   3   1     1271.16     1280.79     17.96 o 
 -15   3   1        0.57       -1.10      2.49 o 
 -13   3   1     1022.08      974.34     11.45 o 
 -11   3   1        7.35        1.57      1.66 o 
  -9   3   1     2238.97     2412.11     21.45 o 
  -7   3   1     1837.39     1900.93     22.21 o 
  -5   3   1     3965.18     3861.04     30.01 o 
  -3   3   1     2918.00     2691.63     19.62 o 
  -1   3   1     1195.33     1181.22     14.29 o 
   1   3   1      676.43      820.28      7.69 o 
   3   3   1     3180.18     2882.47     27.40 o 
   5   3   1      295.35      294.72      5.18 o 
   7   3   1      273.49      234.53      3.79 o 
   9   3   1      347.57      363.49      6.90 o 
  11   3   1      101.29       87.32      3.41 o 
  13   3   1       73.48       53.00      2.31 o 
  15   3   1        6.25       12.71      1.56 o 
  17   3   1      199.40      229.16      4.78 o 
  19   3   1     2170.20     2107.21     24.02 o 
  21   3   1      236.72      223.37      5.35 o 
  23   3   1      182.71      189.38      6.64 o 
  25   3   1      522.00      503.49     14.75 o 
  27   3   1      392.32      372.37      9.01 o 
  29   3   1      120.33      141.70      6.46 o 
  31   3   1        1.91        3.46      3.18 o 
  33   3   1       87.26       95.49     14.31 o 
  35   3   1       26.01       24.15     10.30 o 
 -36   4   1        2.98        1.86      5.71 o 
 -34   4   1       38.58       31.40      5.45 o 
 -32   4   1       49.00       63.44      6.53 o 
 -30   4   1        6.48       15.18      4.39 o 
 -28   4   1      162.40      151.38      7.52 o 
 -26   4   1       19.52       20.31      6.25 o 
 -24   4   1      257.09      270.67      9.67 o 
 -22   4   1      420.37      419.18     24.43 o 
 -20   4   1       13.60       14.16      4.11 o 
 -18   4   1      904.70      858.57     12.07 o 
 -16   4   1       47.99       48.53      4.55 o 
 -14   4   1      457.27      497.13      8.20 o 
 -12   4   1     1017.93     1147.88     34.16 o 
 -10   4   1     1729.53     1630.88     17.11 o 
  -8   4   1     5493.73     5428.41     37.26 o 
  -6   4   1     1000.43     1144.29     14.03 o 
  -4   4   1     1080.75     1097.70     10.75 o 
  -2   4   1      538.24      532.85      7.21 o 
   0   4   1    10818.56    11350.58     71.91 o 
   2   4   1     2661.19     2712.31     38.51 o 
   4   4   1     5864.54     6121.08     45.90 o 
   6   4   1       22.78       20.07      2.02 o 
   8   4   1     1879.72     2193.84     17.56 o 
  10   4   1      702.94      687.97     11.14 o 
  12   4   1      601.49      591.08      9.94 o 
  14   4   1      314.08      324.24      5.69 o 
  16   4   1     1275.06     1279.00     13.49 o 
  18   4   1      677.28      646.55      8.84 o 
  20   4   1      327.25      291.37      6.14 o 
  22   4   1       84.76       88.24      7.99 o 
  24   4   1      261.45      273.50      6.51 o 
  26   4   1       41.54       44.23     10.28 o 
  28   4   1       10.96        7.83      7.66 o 
  30   4   1        1.36       -0.40      5.20 o 
  32   4   1      202.07      190.10     14.07 o 
  34   4   1        7.95       -5.00      8.17 o 
 -35   5   1       38.92       63.00     14.88 o 
 -33   5   1        3.62        1.22      3.92 o 
 -31   5   1       38.72       51.38     11.26 o 
 -29   5   1       18.05       21.82      5.08 o 
 -27   5   1        9.64        1.77      5.11 o 
 -25   5   1      116.63      135.08      7.03 o 
 -23   5   1       68.58       67.46      6.06 o 
 -21   5   1      214.56      200.97     12.30 o 
 -19   5   1     4073.40     4180.86     58.24 o 
 -17   5   1       28.69       32.54      4.37 o 
 -15   5   1      521.95      482.62     15.18 o 
 -13   5   1      114.61      132.28      7.24 o 
 -11   5   1     1614.12     1643.95     18.28 o 
  -9   5   1      467.57      494.32      7.56 o 
  -7   5   1        0.01       -0.03      1.79 o 
  -5   5   1     2467.64     2635.29     21.51 o 
  -3   5   1     1046.94     1146.57     11.63 o 
  -1   5   1     1765.55     1748.00     17.06 o 
   1   5   1     3773.67     3734.72     27.56 o 
   3   5   1       10.88       11.68      1.77 o 
   5   5   1      102.78      124.51      7.02 o 
   7   5   1        0.83        0.28      1.48 o 
   9   5   1     1532.83     1534.46     16.81 o 
  11   5   1      281.40      329.39      7.29 o 
  13   5   1        0.49        2.12      2.06 o 
  15   5   1      299.64      278.54      6.20 o 
  17   5   1      462.09      426.95      7.68 o 
  19   5   1     1225.81     1218.13     18.80 o 
  21   5   1     2017.05     1967.14     23.89 o 
  23   5   1      164.99      168.72      7.45 o 
  25   5   1        0.65        7.30      5.78 o 
  27   5   1        4.88        2.91      7.84 o 
  29   5   1        0.33       10.75      8.71 o 
  31   5   1       25.56       28.47      9.02 o 
  33   5   1        2.34        0.93      6.64 o 
 -34   6   1       43.73       54.90     15.19 o 
 -32   6   1        0.63       -2.60      3.80 o 
 -30   6   1       47.46       48.42      7.70 o 
 -28   6   1      111.92      120.84      7.13 o 
 -26   6   1      134.82      140.37      7.54 o 
 -24   6   1        6.77        6.14      3.80 o 
 -22   6   1        8.49        2.41      4.19 o 
 -20   6   1      349.41      334.34     15.44 o 
 -18   6   1     1384.37     1375.56     26.81 o 
 -16   6   1     2692.96     2622.15     31.54 o 
 -14   6   1      481.63      440.03     10.77 o 
 -12   6   1      331.22      324.20     10.15 o 
 -10   6   1      158.28      196.84      6.28 o 
  -8   6   1      820.72      873.91     11.30 o 
  -6   6   1       30.59       25.77      2.56 o 
  -4   6   1      262.49      302.44      6.10 o 
  -2   6   1       74.76       65.44      3.27 o 
   0   6   1      132.10      119.84      3.80 o 
   2   6   1      277.70      310.02      5.85 o 
   4   6   1      434.41      467.94      7.48 o 
   6   6   1     3274.52     3428.15     27.35 o 
   8   6   1      635.11      605.04     26.98 o 
  10   6   1      443.18      435.40     11.10 o 
  12   6   1      113.27      132.51      9.12 o 
  14   6   1     2326.00     2236.89     59.39 o 
  16   6   1      260.68      271.73     10.66 o 
  18   6   1      175.14      174.88      7.40 o 
  20   6   1       28.68       29.36      3.99 o 
  22   6   1      201.61      205.66      7.58 o 
  24   6   1       22.71       25.56      9.94 o 
  26   6   1       19.49        4.70      6.09 o 
  28   6   1        7.68        7.71      9.20 o 
  30   6   1      384.18      394.88     26.58 o 
  32   6   1        0.64       -6.07      6.28 o 
 -31   7   1        0.13        0.15      5.17 o 
 -29   7   1        3.85        3.55      4.03 o 
 -27   7   1        0.00       -1.92      3.40 o 
 -25   7   1       22.70       24.79      5.10 o 
 -23   7   1       70.71       80.11     11.24 o 
 -21   7   1      222.25      224.78     10.62 o 
 -19   7   1      156.31      148.40      8.00 o 
 -17   7   1     1390.92     1322.90     37.18 o 
 -15   7   1      400.19      385.13     10.93 o 
 -13   7   1      635.85      574.96     13.05 o 
 -11   7   1       23.03       21.57      3.48 o 
  -9   7   1       34.75       40.88      4.02 o 
  -7   7   1       24.55       36.07      3.68 o 
  -5   7   1        1.50        0.62      3.00 o 
  -3   7   1        5.66       12.28      3.49 o 
  -1   7   1      299.64      320.25      9.15 o 
   1   7   1     2436.27     2442.41     28.75 o 
   3   7   1       45.46       44.87      4.35 o 
   5   7   1      942.42      993.14     22.37 o 
   7   7   1     1526.02     1571.83     19.19 o 
   9   7   1      394.15      381.77      9.83 o 
  11   7   1      250.36      223.56      8.22 o 
  13   7   1       30.19       36.28      5.13 o 
  15   7   1      643.58      658.80     13.97 o 
  17   7   1       21.88       16.11      5.18 o 
  19   7   1       30.94       28.26      4.77 o 
  21   7   1       37.03       39.56      4.88 o 
  23   7   1       87.68       88.19     11.12 o 
  25   7   1       66.80       66.69      6.45 o 
  27   7   1       34.60       30.18     11.14 o 
  29   7   1       49.70       38.29     13.48 o 
  31   7   1       56.54       71.75     11.30 o 
 -30   8   1       66.72       80.91      6.95 o 
 -28   8   1        0.27       -3.76      3.95 o 
 -26   8   1        6.06        1.69      6.38 o 
 -24   8   1        0.01       -3.81      3.81 o 
 -22   8   1        5.91       11.89      4.87 o 
 -20   8   1      328.94      347.91     16.32 o 
 -18   8   1      668.43      655.09     22.40 o 
 -16   8   1       79.51       61.50      8.92 o 
 -14   8   1      289.00      262.36     14.67 o 
 -12   8   1       55.15       51.87      8.78 o 
 -10   8   1        0.15       -3.50      4.29 o 
  -8   8   1        7.55       14.36      4.94 o 
  -6   8   1       16.83       13.68      5.45 o 
  -4   8   1       24.50       40.09      8.20 o 
  -2   8   1      922.69      865.95     20.42 o 
   0   8   1      663.83      676.57     18.08 o 
   2   8   1      599.63      551.08     23.74 o 
   4   8   1     1247.85     1101.63     23.21 o 
   6   8   1        0.09       -0.27      5.00 o 
   8   8   1     1805.56     1679.59     24.44 o 
  10   8   1      467.97      478.00     14.99 o 
  12   8   1      346.31      383.45     13.40 o 
  14   8   1       43.38       49.80      8.67 o 
  16   8   1      662.71      706.46     15.60 o 
  18   8   1       12.01       13.24      4.24 o 
  20   8   1       41.52       49.57      5.73 o 
  22   8   1        0.19       -0.83      3.39 o 
  24   8   1       15.32       22.02      4.52 o 
  26   8   1        0.20       -3.30      3.62 o 
  28   8   1       30.80       30.85     12.60 o 
  30   8   1       12.48       22.49     12.76 o 
 -27   9   1       57.62       61.46      9.04 o 
 -25   9   1       11.83       14.05      6.46 o 
 -23   9   1        0.41        3.31      6.29 o 
 -21   9   1       63.05       47.77      8.60 o 
 -19   9   1        0.00        4.86      5.86 o 
 -17   9   1      277.98      272.90     16.12 o 
 -15   9   1        6.56       10.22      6.77 o 
 -13   9   1       48.05       54.85      9.47 o 
 -11   9   1       38.83       50.83      9.33 o 
  -9   9   1       19.30       28.81      7.97 o 
  -7   9   1      433.30      387.64     15.04 o 
  -5   9   1      514.90      390.01     27.13 o 
  -3   9   1       38.69       37.25      6.63 o 
  -1   9   1      202.42      180.41     11.94 o 
   1   9   1      543.79      498.94     16.62 o 
   3   9   1      209.02      210.98     11.63 o 
   5   9   1       12.99       16.06      5.54 o 
   7   9   1       24.39       43.40      9.07 o 
   9   9   1       20.62       18.45      7.07 o 
  11   9   1       21.59       21.31      7.28 o 
  13   9   1        0.29       -0.38      5.33 o 
  15   9   1       28.58       16.92      6.85 o 
  17   9   1      151.68      182.18     13.10 o 
  19   9   1      194.53      214.98     13.44 o 
  21   9   1       13.81       16.86      6.23 o 
  23   9   1       89.69      100.11     10.00 o 
  25   9   1       32.26       38.46      7.13 o 
  27   9   1       36.40       36.15      6.10 o 
 -26  10   1        6.20        9.53      6.81 o 
 -24  10   1        1.54        7.73      7.07 o 
 -22  10   1       40.59       44.96      9.24 o 
 -20  10   1       53.31       42.30      9.30 o 
 -18  10   1       13.70       -0.45      6.43 o 
 -16  10   1       86.36       78.77     11.39 o 
 -14  10   1        7.16        0.56      6.23 o 
 -12  10   1        1.34        8.05      6.41 o 
 -10  10   1        1.78        5.53      6.70 o 
  -8  10   1       91.62       86.94     12.68 o 
  -6  10   1        0.38       -4.50      4.50 o 
  -4  10   1       12.55       18.77      5.99 o 
  -2  10   1       18.54       22.65      6.15 o 
   0  10   1       45.51       27.72     15.05 o 
   2  10   1      364.27      390.72     16.04 o 
   4  10   1       42.28       76.40     13.19 o 
   6  10   1        5.65       11.90      7.76 o 
   8  10   1       23.22       10.89      7.51 o 
  10  10   1      104.92      100.73     12.85 o 
  12  10   1       43.33       31.56      8.78 o 
  14  10   1       57.24       44.23      9.28 o 
  16  10   1        1.67        3.19      6.10 o 
  18  10   1       35.69       39.68      9.09 o 
  20  10   1       30.95       37.30      8.60 o 
  22  10   1       60.07       55.47      9.32 o 
  24  10   1        2.64        5.12      6.16 o 
 -21  11   1        9.18        7.16      7.97 o 
 -19  11   1        5.78        4.24      7.93 o 
 -17  11   1        7.33        6.46      7.59 o 
 -15  11   1       47.68       60.68     11.53 o 
 -13  11   1        4.49       -6.23      6.23 o 
 -11  11   1       74.95       81.09     13.04 o 
  -9  11   1       30.56       28.51      9.77 o 
  -7  11   1       16.78       20.63      9.15 o 
  -5  11   1        0.13        2.93      5.66 o 
  -3  11   1      149.56      161.71     13.23 o 
  -1  11   1       29.02       42.64      8.40 o 
   1  11   1      135.08      140.71     12.43 o 
   3  11   1       20.83       31.40      7.71 o 
   5  11   1       42.52       50.47     11.72 o 
   7  11   1        5.94       11.75      8.13 o 
   9  11   1        3.67        7.64      7.70 o 
  11  11   1        3.62        9.21      8.26 o 
  13  11   1       30.08       53.07     11.18 o 
  15  11   1        2.67        0.64      7.08 o 
  17  11   1        5.16        1.00      6.96 o 
  19  11   1        7.66       12.83      7.74 o 
  21  11   1       30.41       44.79      9.74 o 
 -18  12   1        0.94       -3.03      7.59 o 
 -16  12   1       23.21       48.24     11.41 o 
 -14  12   1        1.02       -0.74      8.60 o 
 -12  12   1       15.47       17.47      9.46 o 
 -10  12   1       92.96      134.04     17.19 o 
  -8  12   1        5.13       10.34      9.55 o 
  -6  12   1        0.97       -3.89      8.04 o 
  -4  12   1       38.89       19.79     10.65 o 
  -2  12   1       98.20      122.62     13.19 o 
   0  12   1       66.20       74.80     10.53 o 
   2  12   1      137.68      131.25     18.31 o 
   4  12   1        4.64        0.39      8.70 o 
   6  12   1       10.14       16.14     10.13 o 
   8  12   1        5.23       16.86      9.93 o 
  10  12   1        3.35        1.46      7.90 o 
  12  12   1        6.68       11.73      8.89 o 
  14  12   1        9.92       15.66      9.30 o 
  16  12   1       13.49       17.99      9.49 o 
 -11  13   1       37.94       43.41     13.35 o 
  -9  13   1        7.11       15.84     11.65 o 
  -7  13   1       34.18       48.51     13.65 o 
  -5  13   1       10.93       11.24     11.57 o 
  -3  13   1       11.74        8.38     11.34 o 
  -1  13   1        8.25        5.05      7.94 o 
   1  13   1        2.07        4.01     11.17 o 
   3  13   1       65.30      112.48     19.05 o 
   5  13   1        0.26       -6.96      9.60 o 
   7  13   1       49.07       41.11     13.22 o 
   9  13   1        9.54       11.63     10.80 o 
  11  13   1       47.13       55.38     14.26 o 
 -38   0   2        8.08       21.09      9.16 o 
 -36   0   2       74.58       57.61     11.08 o 
 -34   0   2       76.95       92.32     12.47 o 
 -32   0   2       51.14       40.61      8.97 o 
 -30   0   2        0.38        1.80      5.32 o 
 -28   0   2       24.27       24.78      7.48 o 
 -26   0   2      264.22      209.31     13.99 o 
 -24   0   2       21.54       26.78      6.72 o 
 -22   0   2      587.63      611.39     21.49 o 
 -16   0   2      741.36      726.03     14.51 o 
 -14   0   2    13910.01    13704.40    187.43 o 
 -12   0   2     4116.90     4250.07     65.81 o 
 -10   0   2    40964.23    38490.80    509.35 o 
  -8   0   2    18934.39    18162.39    238.96 o 
  -6   0   2    59857.80    53905.47    720.66 o 
  -4   0   2    17308.29    15922.24    207.86 o 
   0   0   2     6407.78     5959.85     60.16 o 
   2   0   2      578.24      439.42     11.58 o 
   4   0   2    31710.04    30981.12    464.13 o 
   6   0   2       61.53       59.13      3.10 o 
   8   0   2     1909.68     1833.02     27.61 o 
  10   0   2    12542.33    12207.19    163.79 o 
  12   0   2     4755.93     5193.14     59.63 o 
  14   0   2     2355.95     2671.09     26.15 o 
  16   0   2     5163.79     5522.49     63.10 o 
  18   0   2      933.20      922.26     17.67 o 
  20   0   2      432.70      406.30     11.89 o 
  22   0   2       80.34      125.97      5.88 o 
  24   0   2      763.42      679.00     20.65 o 
  26   0   2      143.24      120.48     10.61 o 
  28   0   2       35.47       42.60      7.42 o 
  30   0   2        2.35        8.11      5.60 o 
  32   0   2       22.46       33.03      7.71 o 
  34   0   2       30.97       42.06      8.39 o 
  36   0   2      123.29      183.75     13.71 o 
 -37   1   2      151.44      154.44     11.45 o 
 -35   1   2        8.06       19.48      5.91 o 
 -33   1   2       25.39       17.11      5.24 o 
 -31   1   2       25.24       19.92      5.23 o 
 -29   1   2        3.02        2.74      6.27 o 
 -27   1   2      745.08      721.27     18.01 o 
 -25   1   2       32.62       25.97      4.90 o 
 -23   1   2      291.72      303.22     10.97 o 
 -21   1   2       26.47       32.10      7.24 o 
 -19   1   2      352.08      348.74     15.85 o 
 -17   1   2      391.93      370.57     12.96 o 
 -15   1   2     3053.66     3149.54     60.44 o 
 -13   1   2     5798.67     5788.23     64.98 o 
 -11   1   2     1917.19     1662.42     22.35 o 
  -9   1   2       14.66       14.81      2.34 o 
  -7   1   2     8369.57     8637.90    115.55 o 
  -5   1   2    21606.93    20153.35    185.49 o 
  -3   1   2     6114.66     5831.05     50.02 o 
  -1   1   2    41536.07    36311.89    248.98 o 
   1   1   2     3699.22     3695.42     49.83 o 
   3   1   2    13277.49    13073.67    102.80 o 
   5   1   2      360.47      317.08      3.54 o 
   7   1   2     3020.34     2948.82     25.37 o 
   9   1   2     4569.90     4695.62     49.33 o 
  11   1   2    22336.70    23252.03    182.23 o 
  13   1   2     6425.04     7089.51    106.25 o 
  15   1   2       58.26       78.42      3.65 o 
  17   1   2      482.72      503.40      6.30 o 
  19   1   2      344.88      319.50     12.26 o 
  21   1   2      198.25      187.18      5.15 o 
  23   1   2       49.85       48.64      6.53 o 
  25   1   2      121.66      110.74      5.84 o 
  27   1   2       95.62       80.20      5.29 o 
  29   1   2        0.01       -2.41      3.20 o 
  31   1   2      126.29      147.73      8.41 o 
  33   1   2       12.71       12.49      4.76 o 
  35   1   2        4.37        3.55      4.40 o 
 -36   2   2       42.98       48.04      7.41 o 
 -34   2   2       51.00       58.04      7.50 o 
 -32   2   2       42.63       28.27      5.94 o 
 -30   2   2      309.90      299.12     12.30 o 
 -28   2   2       61.41       54.39      6.50 o 
 -26   2   2       35.88       40.91      6.17 o 
 -24   2   2      595.58      518.29     19.47 o 
 -22   2   2      871.62      849.56     18.20 o 
 -20   2   2      301.72      316.10     16.65 o 
 -18   2   2        0.66        2.17      2.71 o 
 -16   2   2     1577.92     1640.77     35.66 o 
 -14   2   2      142.69      189.85      5.99 o 
 -12   2   2      896.31      894.01     21.89 o 
 -10   2   2       22.01       22.89      2.49 o 
  -8   2   2     1739.28     1954.57     20.24 o 
  -6   2   2     3962.46     3810.88     33.85 o 
  -4   2   2     9935.27    10010.76     67.93 o 
  -2   2   2    16930.52    16250.93    127.93 o 
   0   2   2    35682.41    33651.96    207.92 o 
   2   2   2     4010.44     4024.02     30.51 o 
   4   2   2     1802.41     1773.48     15.15 o 
   6   2   2      195.19      185.58      3.44 o 
   8   2   2     4463.04     4681.39     45.28 o 
  10   2   2     1064.34     1194.19     16.16 o 
  12   2   2      912.84     1041.31     15.50 o 
  14   2   2       22.53       19.35      2.71 o 
  16   2   2      810.40      917.42      9.45 o 
  18   2   2      183.48      222.64      4.97 o 
  20   2   2       65.30       67.15      3.17 o 
  22   2   2     1130.51     1060.32     15.95 o 
  24   2   2      314.30      292.64      7.73 o 
  26   2   2       91.36      110.22      9.98 o 
  28   2   2      167.69      153.04      6.66 o 
  30   2   2      180.60      206.22      8.22 o 
  32   2   2       32.77       39.63      4.75 o 
  34   2   2        1.63        1.63      7.97 o 
  36   2   2      174.65      174.12     17.66 o 
 -37   3   2       26.43       27.89      6.26 o 
 -35   3   2        0.26       -2.46      4.66 o 
 -33   3   2       45.86       47.95      6.81 o 
 -31   3   2       15.17       19.10      5.41 o 
 -29   3   2       34.92       49.81      6.38 o 
 -27   3   2      120.24      137.96      8.86 o 
 -25   3   2      343.27      320.98     17.85 o 
 -23   3   2       43.54       48.01      4.93 o 
 -21   3   2      476.43      426.60     11.27 o 
 -19   3   2      146.44      137.22      9.24 o 
 -17   3   2      410.70      365.13      9.24 o 
 -15   3   2      200.42      233.75     12.07 o 
 -13   3   2       54.92       65.22      4.18 o 
 -11   3   2       64.46       72.54      6.24 o 
  -9   3   2    15107.88    15016.87    117.81 o 
  -7   3   2     9138.98     9513.09    102.39 o 
  -5   3   2     2086.68     2324.88     48.71 o 
  -3   3   2     4064.00     4127.45     32.79 o 
  -1   3   2      311.59      300.15      5.45 o 
   1   3   2    12209.76    12506.70     86.37 o 
   3   3   2     3683.24     3779.90     29.46 o 
   5   3   2     8271.02     8644.03    103.32 o 
   7   3   2      740.40      759.16      8.19 o 
   9   3   2       60.11       61.03      4.96 o 
  11   3   2        1.21        1.84      1.60 o 
  13   3   2        2.59        0.96      2.51 o 
  15   3   2       23.48       18.13      3.94 o 
  17   3   2     2371.21     2282.16     35.74 o 
  19   3   2      410.78      425.90     17.77 o 
  21   3   2      433.38      458.39     17.79 o 
  23   3   2      153.44      172.23     11.05 o 
  25   3   2      103.37      108.40      9.96 o 
  27   3   2      171.11      162.80     12.47 o 
  29   3   2      241.20      239.38     12.45 o 
  31   3   2       49.10       30.07      6.87 o 
  33   3   2      465.25      533.85     26.42 o 
  35   3   2       11.01       11.55      9.33 o 
 -36   4   2      126.86      137.23     20.38 o 
 -34   4   2        2.52        5.00      4.90 o 
 -32   4   2        4.45        3.32      4.56 o 
 -30   4   2      161.99      209.40     10.52 o 
 -28   4   2       47.20       53.17      6.40 o 
 -26   4   2      464.66      465.06     14.14 o 
 -24   4   2      423.31      423.72     19.17 o 
 -22   4   2      268.81      270.80     11.71 o 
 -20   4   2     2843.27     2819.94     32.47 o 
 -18   4   2      976.02      903.94     29.36 o 
 -16   4   2      132.01      132.87     12.56 o 
 -14   4   2     1633.63     1623.23     20.77 o 
 -12   4   2       54.51       90.65      4.92 o 
 -10   4   2     2791.25     2876.07     29.51 o 
  -8   4   2     1451.35     1536.35     18.59 o 
  -6   4   2    20406.55    21272.47    226.91 o 
  -4   4   2     3535.02     3689.08     44.57 o 
  -2   4   2     2477.14     2505.85     42.72 o 
   0   4   2     1972.58     1952.31     18.50 o 
   2   4   2     9020.39     8821.24     64.53 o 
   4   4   2        0.07        0.17      1.28 o 
   6   4   2     1398.72     1237.62     19.23 o 
   8   4   2     3591.14     3544.70     25.78 o 
  10   4   2       89.20      131.69      4.23 o 
  12   4   2     1539.77     1602.33     15.11 o 
  14   4   2     1141.33     1155.25     11.79 o 
  16   4   2      357.15      323.85      5.16 o 
  18   4   2       47.12       42.99      6.19 o 
  20   4   2      617.26      603.42     30.82 o 
  22   4   2       14.15       19.75      5.70 o 
  24   4   2      120.35      121.09     10.63 o 
  26   4   2      157.26      133.55     11.53 o 
  28   4   2      179.27      193.85     14.27 o 
  30   4   2       62.37       67.01      8.79 o 
  32   4   2       21.38       47.00      8.36 o 
  34   4   2       50.57       85.45     14.61 o 
 -35   5   2        1.45        3.62      4.64 o 
 -33   5   2        4.40       -1.53      4.31 o 
 -31   5   2        6.73        5.93      4.65 o 
 -29   5   2      188.86      210.13     10.50 o 
 -27   5   2      115.03      134.46      7.62 o 
 -25   5   2      284.11      268.17      9.70 o 
 -23   5   2       81.43       66.72      5.75 o 
 -21   5   2      171.11      177.41      9.66 o 
 -19   5   2     1942.17     1830.41     29.10 o 
 -17   5   2      895.96      909.17     18.55 o 
 -15   5   2        5.52       -1.61      4.84 o 
 -13   5   2      524.83      449.96     14.31 o 
 -11   5   2     1012.06     1183.60     15.14 o 
  -9   5   2      920.97      999.33     13.81 o 
  -7   5   2       78.13       64.02      3.30 o 
  -5   5   2     2771.81     3422.54     32.58 o 
  -3   5   2       18.04       13.59      2.14 o 
  -1   5   2     1860.73     2202.41     21.25 o 
   1   5   2       76.98       74.13      4.36 o 
   3   5   2      521.89      491.14     10.75 o 
   5   5   2      319.38      397.95      6.77 o 
   7   5   2       73.75       66.12      3.70 o 
   9   5   2       26.17       30.90      2.45 o 
  11   5   2     2203.08     2045.79     23.80 o 
  13   5   2      220.71      232.18      5.30 o 
  15   5   2       78.69       72.34      3.51 o 
  17   5   2      193.73      178.24      4.71 o 
  19   5   2      251.20      243.75      5.20 o 
  21   5   2      596.35      582.68     28.10 o 
  23   5   2       19.75       20.11      6.47 o 
  25   5   2        0.78        4.18      5.32 o 
  27   5   2       63.55       77.69     12.33 o 
  29   5   2       52.75       46.65     11.71 o 
  31   5   2      204.88      203.28     28.42 o 
  33   5   2       37.21       42.26      8.75 o 
 -34   6   2        0.60        5.07      6.99 o 
 -32   6   2        2.03       -2.36      4.26 o 
 -30   6   2        0.00        0.81      6.75 o 
 -28   6   2        0.91        1.77      3.89 o 
 -26   6   2        2.68        1.13      3.56 o 
 -24   6   2        0.66        0.53      3.38 o 
 -22   6   2       89.55       91.54     12.91 o 
 -20   6   2      138.60      150.41     14.12 o 
 -18   6   2       22.46       20.30      4.74 o 
 -16   6   2      685.68      722.65     21.76 o 
 -14   6   2        3.43        8.34      6.58 o 
 -12   6   2       34.01       47.88      5.33 o 
 -10   6   2      430.39      415.61      8.02 o 
  -8   6   2       33.38       30.71      2.89 o 
  -6   6   2      136.26      148.94      4.77 o 
  -4   6   2       59.17       69.31      3.41 o 
  -2   6   2      227.72      242.41      6.62 o 
   0   6   2     1370.95     1495.41     17.34 o 
   2   6   2        7.42       34.10      8.95 o 
   4   6   2      267.59      307.77      7.34 o 
   6   6   2      499.67      588.66     29.95 o 
   8   6   2     1121.47     1160.36     18.49 o 
  10   6   2      180.56      199.48      9.87 o 
  12   6   2       20.01       17.49      3.43 o 
  14   6   2      189.92      159.48      7.01 o 
  16   6   2     1545.16     1481.18     20.77 o 
  18   6   2      360.74      361.18      9.36 o 
  20   6   2       63.46       69.87      4.87 o 
  22   6   2        7.54        5.14      5.74 o 
  24   6   2       83.04       87.40     10.37 o 
  26   6   2        3.89        2.53      6.22 o 
  28   6   2       82.90       99.59     16.10 o 
  30   6   2       28.18       56.33     14.01 o 
  32   6   2       99.40       99.92     14.89 o 
 -31   7   2       17.52       14.39      5.27 o 
 -29   7   2       92.12      104.32      7.91 o 
 -27   7   2        0.08       -3.62      3.62 o 
 -25   7   2       82.64       80.13      6.82 o 
 -23   7   2       20.94       15.11      4.19 o 
 -21   7   2      135.10      139.29     19.42 o 
 -19   7   2      441.54      403.78     17.33 o 
 -17   7   2        2.82       14.08      4.64 o 
 -15   7   2       29.76       32.65      5.47 o 
 -13   7   2      583.73      533.25     15.26 o 
 -11   7   2       72.37       83.22      5.52 o 
  -9   7   2      236.15      254.17      9.27 o 
  -7   7   2      321.62      332.98     10.12 o 
  -5   7   2      616.12      637.13     13.77 o 
  -3   7   2      896.09      973.58     16.86 o 
  -1   7   2        6.61        6.77      3.18 o 
   1   7   2      324.37      300.62      9.38 o 
   3   7   2     1715.49     1770.69     23.74 o 
   5   7   2     1124.45     1082.95     15.39 o 
   7   7   2       32.63       41.27      4.03 o 
   9   7   2      322.71      306.79      9.96 o 
  11   7   2      880.95      863.97     15.80 o 
  13   7   2      848.01      797.19     15.22 o 
  15   7   2      138.52      158.99     11.19 o 
  17   7   2      358.03      378.91     11.22 o 
  19   7   2      696.44      678.07     16.56 o 
  21   7   2        0.38       -2.43      2.95 o 
  23   7   2      128.74      120.77      6.08 o 
  25   7   2       26.10       28.23      7.92 o 
  27   7   2      231.87      248.62     17.82 o 
  29   7   2       43.05       39.03     13.54 o 
  31   7   2        0.44       -8.81      9.25 o 
 -30   8   2       34.35       44.10      6.39 o 
 -28   8   2        0.06        2.93      8.06 o 
 -26   8   2        5.71        8.57      6.10 o 
 -24   8   2        1.03        3.18      5.29 o 
 -22   8   2       57.15       53.26      8.52 o 
 -20   8   2      274.21      254.98     14.67 o 
 -18   8   2       66.39       70.16      9.66 o 
 -16   8   2      164.04      140.40     12.69 o 
 -14   8   2       12.05        8.37      5.97 o 
 -12   8   2      193.58      205.27     14.23 o 
 -10   8   2      175.56      138.66     10.01 o 
  -8   8   2       44.57       44.50      6.54 o 
  -6   8   2       74.77       67.67      7.57 o 
  -4   8   2      475.53      423.26     14.58 o 
  -2   8   2       61.24       53.94      5.69 o 
   0   8   2     1380.33     1294.98     20.74 o 
   2   8   2     1206.54     1233.22     20.14 o 
   4   8   2      471.59      473.57     12.32 o 
   6   8   2     1409.55     1373.12     21.61 o 
   8   8   2      151.06      133.87      9.24 o 
  10   8   2      189.51      194.69     11.87 o 
  12   8   2       22.94       20.76      4.97 o 
  14   8   2        2.25       -1.31      3.45 o 
  16   8   2      272.61      276.73     16.26 o 
  18   8   2      472.67      449.94     12.52 o 
  20   8   2      112.53      113.94      7.21 o 
  22   8   2        0.00       -0.22      3.42 o 
  24   8   2       17.92       16.15      3.89 o 
  26   8   2        3.04       -8.54      8.55 o 
  28   8   2        0.04        4.34      7.33 o 
 -27   9   2        7.74       15.33      7.16 o 
 -25   9   2      313.22      363.67     18.11 o 
 -23   9   2       83.85       91.38     11.37 o 
 -21   9   2        0.47       -5.84      5.84 o 
 -19   9   2       73.40       82.72     10.91 o 
 -17   9   2      144.49      138.84     13.64 o 
 -15   9   2      113.74      144.11     14.00 o 
 -13   9   2      155.95      140.90     14.06 o 
 -11   9   2      261.98      262.81     16.69 o 
  -9   9   2        4.61        6.17      5.13 o 
  -7   9   2      353.47      359.34     14.89 o 
  -5   9   2      125.93      132.61     10.72 o 
  -3   9   2       98.90      102.63      9.37 o 
  -1   9   2      315.36      315.46     14.06 o 
   1   9   2       13.77       17.06      5.78 o 
   3   9   2      793.14      824.38     21.56 o 
   5   9   2      187.33      179.22     11.86 o 
   7   9   2        7.83        8.81      6.49 o 
   9   9   2      771.70      780.12     27.24 o 
  11   9   2      783.04      763.42     26.61 o 
  13   9   2      287.55      249.57     15.21 o 
  15   9   2      181.01      198.21     13.74 o 
  17   9   2       30.68       25.01      7.05 o 
  19   9   2        2.89        2.14      5.53 o 
  21   9   2        0.48       -4.73      4.73 o 
  23   9   2        0.52       -0.07      4.94 o 
  25   9   2        0.53        3.94      4.53 o 
 -26  10   2       12.15       18.10      7.77 o 
 -24  10   2       17.85       20.57      8.45 o 
 -22  10   2        0.32       -4.60      6.72 o 
 -20  10   2      349.79      389.27     20.30 o 
 -18  10   2       39.65       31.51      8.90 o 
 -16  10   2       16.98       15.31      7.34 o 
 -14  10   2        1.16       -1.41      6.51 o 
 -12  10   2      117.14       84.59     12.27 o 
 -10  10   2        5.05        8.44      7.14 o 
  -8  10   2       92.76       76.68     12.51 o 
  -6  10   2       15.43        4.34     14.76 o 
  -4  10   2      113.24      112.84     10.73 o 
  -2  10   2       72.16       60.06      8.36 o 
   0  10   2      103.05      113.50     10.79 o 
   2  10   2       14.48        0.41      8.01 o 
   4  10   2        4.87        4.71      5.62 o 
   6  10   2      383.24      350.09     20.53 o 
   8  10   2        1.98       -5.31      6.06 o 
  10  10   2        9.27        5.13      6.37 o 
  12  10   2       23.07       34.61      8.80 o 
  14  10   2       70.84       58.63     10.39 o 
  16  10   2       11.50       18.15      7.66 o 
  18  10   2       88.57      119.18     12.69 o 
  20  10   2      140.34      166.77     13.17 o 
  22  10   2       17.15       12.73      6.56 o 
  24  10   2       17.23       22.18      6.95 o 
 -21  11   2       14.94       18.11      8.88 o 
 -19  11   2       56.89       79.04     12.63 o 
 -17  11   2       13.69       33.31      9.55 o 
 -15  11   2       42.89       37.87     10.45 o 
 -13  11   2        1.62        7.91      7.63 o 
 -11  11   2       46.72       35.99     10.54 o 
  -9  11   2       43.00       46.54     10.99 o 
  -7  11   2       41.20       23.89      9.56 o 
  -5  11   2        0.79        0.25      5.59 o 
  -3  11   2       30.84       47.34      8.81 o 
  -1  11   2      332.38      364.41     17.34 o 
   1  11   2        0.00        3.06      5.84 o 
   3  11   2       48.74       49.32     11.57 o 
   5  11   2       40.00       42.89     11.33 o 
   7  11   2       73.14       66.91     12.51 o 
   9  11   2       17.18       18.16      9.19 o 
  11  11   2        2.38       -4.81      7.19 o 
  13  11   2       22.87       15.42      8.61 o 
  15  11   2       75.77       92.14     12.94 o 
  17  11   2       87.09       81.69     12.08 o 
  19  11   2       24.93       16.16      8.39 o 
  21  11   2        0.85        1.67      6.89 o 
 -18  12   2       33.62       43.05     11.31 o 
 -16  12   2        9.71        4.70      9.18 o 
 -14  12   2      318.03      333.83     23.07 o 
 -12  12   2        1.53       -7.54      7.54 o 
 -10  12   2       51.04       53.68     12.92 o 
  -8  12   2        6.97       19.03     10.64 o 
  -6  12   2       26.15       27.51     11.42 o 
  -4  12   2       13.32       19.66     10.89 o 
  -2  12   2        8.59       11.37      7.82 o 
   0  12   2        4.15        1.09      7.12 o 
   2  12   2       43.25       51.25     13.96 o 
   4  12   2       70.23       82.98     15.53 o 
   6  12   2      119.94      105.32     16.16 o 
   8  12   2      131.75      190.47     20.18 o 
  10  12   2       84.42       86.35     15.00 o 
  12  12   2       17.15       26.55     10.43 o 
  14  12   2        0.75       12.59      8.83 o 
  16  12   2        0.88       -0.20      7.88 o 
 -11  13   2      181.28      197.99     21.92 o 
  -9  13   2        1.98       -2.36      9.71 o 
  -7  13   2       25.35       31.31     12.85 o 
  -5  13   2       25.22       37.97     13.69 o 
  -3  13   2       23.47       33.63     10.13 o 
  -1  13   2       37.87       47.47     15.28 o 
   1  13   2        0.71        3.18     10.83 o 
   3  13   2       87.18       98.58     18.10 o 
   5  13   2       13.88        3.39     10.48 o 
   7  13   2        4.29       14.72     11.04 o 
   9  13   2       32.67       29.13     12.33 o 
 -37   1   3      130.67      169.09     12.27 o 
 -35   1   3        0.08       -2.12      4.64 o 
 -33   1   3       57.23       70.07      8.05 o 
 -31   1   3        5.37        1.94      7.67 o 
 -29   1   3        0.49       -1.92      3.68 o 
 -27   1   3      240.39      219.98     10.64 o 
 -25   1   3       26.57       18.21      4.67 o 
 -23   1   3        1.70        8.03      3.91 o 
 -21   1   3      449.99      404.86     12.58 o 
 -19   1   3        5.44        7.55      5.22 o 
 -17   1   3      737.05      791.05     26.73 o 
 -15   1   3     1376.83     1474.18     18.63 o 
 -13   1   3     4515.41     4522.10     63.92 o 
 -11   1   3        0.43       -1.93      2.03 o 
  -9   1   3     9464.86     9604.64    140.32 o 
  -7   1   3     3919.22     3932.55     35.03 o 
  -5   1   3    18249.81    17777.02    233.84 o 
  -3   1   3     4908.38     4753.48     39.48 o 
  -1   1   3      257.17      300.50      4.64 o 
   1   1   3     1447.37     1547.67     15.42 o 
   3   1   3        5.50        0.75      1.27 o 
   5   1   3     3070.98     3161.42     27.73 o 
   7   1   3       40.88       48.95      3.07 o 
   9   1   3     1646.71     1838.39     14.87 o 
  11   1   3      955.26      975.16     11.34 o 
  13   1   3      860.72      913.99     10.53 o 
  15   1   3      122.52       96.86      2.99 o 
  17   1   3      368.15      465.72     12.89 o 
  19   1   3       99.81      100.64      3.87 o 
  21   1   3       32.16       37.57      3.15 o 
  23   1   3        8.16        4.27      3.14 o 
  25   1   3      945.46      805.32     14.35 o 
  27   1   3       82.48      101.14      5.59 o 
  29   1   3       10.56        6.49      6.26 o 
  31   1   3        9.88       10.02      3.91 o 
  33   1   3       48.47       86.46     10.34 o 
  35   1   3      107.72      128.79      7.61 o 
 -36   2   3       53.24       50.14      7.82 o 
 -34   2   3       20.58       21.90      6.24 o 
 -32   2   3       36.16       24.16      5.82 o 
 -30   2   3      217.80      200.55     11.13 o 
 -28   2   3        0.07        3.65      4.06 o 
 -26   2   3      139.23      122.96      9.01 o 
 -24   2   3      318.37      314.56     11.89 o 
 -22   2   3      874.29      840.39     18.67 o 
 -20   2   3      415.73      376.30     18.51 o 
 -18   2   3     3684.87     3568.34     66.28 o 
 -16   2   3      467.89      516.34     12.92 o 
 -14   2   3       25.57       32.22      3.19 o 
 -12   2   3      111.97      152.42      6.66 o 
 -10   2   3     1319.70     1375.49     22.46 o 
  -8   2   3      806.26      835.00     15.74 o 
  -6   2   3     3454.02     3536.64     32.44 o 
  -4   2   3     7110.01     7552.08     54.53 o 
  -2   2   3    15543.94    15229.25    110.31 o 
   0   2   3    13827.62    13201.00     81.97 o 
   2   2   3     3440.62     3457.80     27.45 o 
   4   2   3     3209.14     3243.31     27.23 o 
   6   2   3     1607.59     1488.21     15.02 o 
   8   2   3      146.10      131.70      6.68 o 
  10   2   3     6116.49     6563.01     67.74 o 
  12   2   3     1633.74     1692.93     21.64 o 
  14   2   3      204.71      208.07      6.48 o 
  16   2   3       91.76       98.00     11.57 o 
  18   2   3     1415.72     1318.24     39.86 o 
  20   2   3      485.91      523.05     16.72 o 
  22   2   3     1048.57      974.75     22.56 o 
  24   2   3      280.56      277.60      7.07 o 
  26   2   3        4.16        5.02      2.38 o 
  28   2   3      304.43      314.54     14.46 o 
  30   2   3       98.47       96.71      8.71 o 
  32   2   3       58.73       56.33     10.80 o 
  34   2   3       98.35      119.17     14.40 o 
 -37   3   3        9.98       -2.32      5.44 o 
 -35   3   3       34.04       29.49     11.22 o 
 -33   3   3        3.85        2.85      5.06 o 
 -31   3   3       34.16       39.51     10.17 o 
 -29   3   3       68.63       72.32     23.24 o 
 -27   3   3      226.08      221.07     10.67 o 
 -25   3   3        0.02        3.26      3.66 o 
 -23   3   3     3022.43     2789.16     40.03 o 
 -21   3   3        1.47       -6.09      6.09 o 
 -19   3   3      288.78      310.74     17.92 o 
 -17   3   3     2096.44     2061.33     45.07 o 
 -15   3   3      315.70      320.08      7.65 o 
 -13   3   3       32.56       51.98      3.28 o 
 -11   3   3     1990.90     1869.14     19.17 o 
  -9   3   3      577.85      480.58     12.69 o 
  -7   3   3     1829.88     2025.43     19.28 o 
  -5   3   3      702.68      700.67      9.52 o 
  -3   3   3      817.54      756.81      9.55 o 
  -1   3   3     2866.34     2909.30     24.42 o 
   1   3   3    15763.24    16543.07    102.51 o 
   3   3   3       33.05       32.35      1.83 o 
   5   3   3     4901.25     5212.60     32.08 o 
   7   3   3      760.32      842.98     13.14 o 
   9   3   3     4135.35     4715.42     42.14 o 
  11   3   3       62.30      100.35      5.62 o 
  13   3   3      236.76      229.10     15.73 o 
  15   3   3        0.53       -1.90      2.71 o 
  17   3   3     1675.25     1593.35     28.39 o 
  19   3   3      747.12      747.87     19.23 o 
  21   3   3       85.84       68.43      7.76 o 
  23   3   3     1247.54     1094.12     25.74 o 
  25   3   3       40.71       44.54      7.18 o 
  27   3   3       32.70       34.08     20.96 o 
  29   3   3       31.78       37.26      7.53 o 
  31   3   3      222.30      244.28     15.04 o 
  33   3   3       21.17       14.33      6.22 o 
  35   3   3       28.40       21.54     10.74 o 
 -36   4   3        8.70        5.17      5.51 o 
 -34   4   3       30.73       25.61      6.22 o 
 -32   4   3      251.94      283.91     23.71 o 
 -30   4   3        4.58       -0.50      4.40 o 
 -28   4   3        4.18        7.09      4.36 o 
 -26   4   3       29.19       15.73      6.84 o 
 -24   4   3      132.54      148.70      9.18 o 
 -22   4   3      344.63      331.37     10.37 o 
 -20   4   3      586.48      580.49     13.16 o 
 -18   4   3      492.35      479.12     15.70 o 
 -16   4   3      463.76      438.77     14.43 o 
 -14   4   3       49.97       39.76      4.59 o 
 -12   4   3       27.23       50.31      3.21 o 
 -10   4   3     7659.63     8172.06     88.91 o 
  -8   4   3      102.63      165.43      8.82 o 
  -6   4   3     7029.72     7434.32     56.33 o 
  -4   4   3     6567.94     6823.99     59.29 o 
  -2   4   3     1057.06     1011.45     12.28 o 
   0   4   3      893.58      918.84     11.96 o 
   2   4   3      621.18      660.51      9.43 o 
   4   4   3     1850.86     2061.31     23.07 o 
   6   4   3     4798.78     5101.49     35.23 o 
   8   4   3     4180.00     4422.28     31.18 o 
  10   4   3     3219.38     3452.65     33.89 o 
  12   4   3      757.55      766.26      9.88 o 
  14   4   3        4.66       12.32      1.50 o 
  16   4   3       13.13        6.16      8.84 o 
  18   4   3      252.62      230.55     11.20 o 
  20   4   3      998.41      933.14     23.02 o 
  22   4   3       44.91       48.12      7.76 o 
  24   4   3       97.41      107.16     10.23 o 
  26   4   3       22.93       23.07      6.42 o 
  28   4   3       13.77        6.96      6.16 o 
  30   4   3      189.35      229.76     14.97 o 
  32   4   3        6.41       14.40      6.43 o 
  34   4   3       34.29       31.54      8.02 o 
 -35   5   3        0.37       -5.69      5.69 o 
 -33   5   3       30.72       42.54      8.64 o 
 -31   5   3      169.44      179.16     15.18 o 
 -29   5   3       50.80       57.03      7.03 o 
 -27   5   3       15.33       12.26      5.80 o 
 -25   5   3     1279.00     1265.51     63.98 o 
 -23   5   3      142.35      138.53      7.69 o 
 -21   5   3       15.98       10.36      7.39 o 
 -19   5   3       26.29       26.79      4.48 o 
 -17   5   3     1034.76     1053.63     17.87 o 
 -15   5   3        9.29       26.24      7.57 o 
 -13   5   3      766.71      813.18     14.68 o 
 -11   5   3        0.00        6.58      4.36 o 
  -9   5   3      382.56      395.20      8.47 o 
  -7   5   3      233.66      229.10      6.66 o 
  -5   5   3     4699.38     4901.75     40.70 o 
  -3   5   3        0.68       -0.61      1.55 o 
  -1   5   3     4251.66     4456.73     43.43 o 
   1   5   3     1612.17     1682.06     18.12 o 
   3   5   3      230.53      233.59      6.17 o 
   5   5   3      711.58      713.98     10.85 o 
   7   5   3     2475.68     2704.50     25.16 o 
   9   5   3     2818.50     2927.81     27.24 o 
  11   5   3      467.43      487.24      7.84 o 
  13   5   3      990.31     1088.41     16.77 o 
  15   5   3      690.01      679.41     14.35 o 
  17   5   3      275.51      252.81      6.43 o 
  19   5   3       80.51       88.37      9.32 o 
  21   5   3      221.23      206.03     12.64 o 
  23   5   3       30.02       36.25      8.68 o 
  25   5   3        6.93        0.13      5.26 o 
  27   5   3       20.32       10.63      6.94 o 
  29   5   3        9.53        1.69      6.03 o 
  31   5   3       84.35       90.27     15.10 o 
  33   5   3       20.16       23.29     13.49 o 
 -34   6   3       10.84       10.53      5.25 o 
 -32   6   3       43.46       37.22      7.41 o 
 -30   6   3       91.68      108.50      9.28 o 
 -28   6   3       44.64       32.12      6.09 o 
 -26   6   3       12.68        8.88      7.60 o 
 -24   6   3       80.01       72.73      6.66 o 
 -22   6   3        0.36       -0.48      3.36 o 
 -20   6   3        0.00       -0.82      3.24 o 
 -18   6   3       92.59       99.07     12.27 o 
 -16   6   3      250.21      218.83      9.91 o 
 -14   6   3      158.33      150.35      8.80 o 
 -12   6   3        0.03        1.16      3.26 o 
 -10   6   3      626.69      581.56     11.14 o 
  -8   6   3     1520.84     1561.95     19.16 o 
  -6   6   3      819.14      880.24     13.48 o 
  -4   6   3      104.01       72.33      5.36 o 
  -2   6   3     1778.04     1934.68     21.05 o 
   0   6   3     1904.16     2054.69     21.95 o 
   2   6   3       82.56       86.45      4.80 o 
   4   6   3      199.12      206.71      6.41 o 
   6   6   3       53.67       65.26      5.22 o 
   8   6   3      243.75      224.61      8.49 o 
  10   6   3      481.34      527.02     11.43 o 
  12   6   3      953.91      872.93     15.07 o 
  14   6   3       46.05       41.57      7.23 o 
  16   6   3     2511.42     2458.80     29.22 o 
  18   6   3       33.92       32.45      2.80 o 
  20   6   3       56.80       50.81      7.92 o 
  22   6   3       43.67       40.65      7.81 o 
  24   6   3        1.17       -1.00      5.39 o 
  26   6   3        1.71        4.21      9.13 o 
  28   6   3      286.57      320.78     17.63 o 
  30   6   3       65.64       66.47     10.96 o 
  32   6   3        1.11       -2.27      9.13 o 
 -31   7   3       44.56       46.77     13.21 o 
 -29   7   3        2.88       -0.43      4.77 o 
 -27   7   3       13.26       10.38      4.57 o 
 -25   7   3       16.88        4.95      4.25 o 
 -23   7   3       13.87       11.01      4.23 o 
 -21   7   3       21.13       23.08      5.16 o 
 -19   7   3      158.09      162.37      8.79 o 
 -17   7   3        3.63        1.27      4.08 o 
 -15   7   3        0.85       -0.56      4.69 o 
 -13   7   3      303.20      306.17     11.96 o 
 -11   7   3      496.61      507.82     12.95 o 
  -9   7   3      155.29      182.64      8.57 o 
  -7   7   3      454.72      471.31     16.27 o 
  -5   7   3      664.23      651.21     14.17 o 
  -3   7   3      901.95      956.25     17.13 o 
  -1   7   3       88.03       89.43      6.33 o 
   1   7   3      111.42      137.86      7.59 o 
   3   7   3     1577.35     1595.70     22.96 o 
   5   7   3        1.38       -3.66      3.74 o 
   7   7   3      272.94      281.97      8.25 o 
   9   7   3        2.72       -1.74      2.83 o 
  11   7   3      344.64      339.69     17.71 o 
  13   7   3        8.47        5.25      3.45 o 
  15   7   3      763.59      751.68     18.99 o 
  17   7   3       77.91       97.69      6.43 o 
  19   7   3      365.46      329.06      9.54 o 
  21   7   3       28.81       39.33      3.98 o 
  23   7   3       17.86       18.73      7.01 o 
  25   7   3       17.15       16.22      7.45 o 
  27   7   3      100.38      100.16     12.28 o 
  29   7   3        8.49        3.69      7.39 o 
 -30   8   3        1.73       -1.08      5.87 o 
 -28   8   3       23.98       23.41      7.30 o 
 -26   8   3      124.00      179.43     13.24 o 
 -24   8   3       88.89       81.95     10.34 o 
 -22   8   3        8.02       17.42      6.51 o 
 -20   8   3        3.04        1.11      5.09 o 
 -18   8   3        2.33       -1.44      4.91 o 
 -16   8   3        2.41       -4.99      4.99 o 
 -14   8   3       82.23       62.85     10.26 o 
 -12   8   3      316.41      276.31     12.65 o 
 -10   8   3      870.14      857.22     17.67 o 
  -8   8   3      541.93      492.04     13.25 o 
  -6   8   3      583.95      544.14     16.38 o 
  -4   8   3       38.91       34.89      5.30 o 
  -2   8   3      737.98      705.21     18.81 o 
   0   8   3      721.36      746.48     15.88 o 
   2   8   3       57.05       53.90      5.75 o 
   4   8   3      495.28      493.40     12.93 o 
   6   8   3      915.13      889.88     20.91 o 
   8   8   3      188.51      169.12      9.81 o 
  10   8   3     1028.94     1034.73     35.28 o 
  12   8   3       18.46       15.10      4.17 o 
  14   8   3      404.99      383.54     11.62 o 
  16   8   3        4.37       10.89      4.09 o 
  18   8   3        4.14       -0.10      3.56 o 
  20   8   3       31.68       32.19      4.70 o 
  22   8   3        0.47        2.85      3.32 o 
  24   8   3       38.80       34.11      8.86 o 
  26   8   3        1.68       -1.86      7.08 o 
  28   8   3       10.64        4.45      8.25 o 
 -27   9   3       20.38       41.17      8.98 o 
 -25   9   3        1.39       10.95      6.77 o 
 -23   9   3      317.51      324.41     17.68 o 
 -21   9   3       44.77       56.31      9.62 o 
 -19   9   3       25.83       37.55      8.70 o 
 -17   9   3        0.00        1.23      6.07 o 
 -15   9   3        0.09        2.76      5.99 o 
 -13   9   3       76.62       59.36     10.17 o 
 -11   9   3      293.29      262.34     17.24 o 
  -9   9   3      316.41      327.30     14.47 o 
  -7   9   3        2.12       -0.83      4.81 o 
  -5   9   3      592.16      574.46     18.15 o 
  -3   9   3       36.78       32.24     11.80 o 
  -1   9   3      204.34      214.79     11.77 o 
   1   9   3      430.73      454.97     16.68 o 
   3   9   3      216.60      231.72     22.20 o 
   5   9   3       40.92       45.54      9.44 o 
   7   9   3        3.73        5.93      6.10 o 
   9   9   3      237.87      221.71     15.26 o 
  11   9   3        8.28       14.82      6.83 o 
  13   9   3       23.26       19.45      6.73 o 
  15   9   3       66.78       48.13      8.64 o 
  17   9   3      256.39      242.67     14.01 o 
  19   9   3        4.42        6.31      5.50 o 
  21   9   3        4.77        5.97      5.37 o 
  23   9   3       47.69       54.76      6.83 o 
  25   9   3        0.41        9.35     12.06 o 
 -26  10   3       71.99       77.98     12.03 o 
 -24  10   3      271.38      282.97     17.99 o 
 -22  10   3      367.41      390.23     20.90 o 
 -20  10   3        0.57        1.66      7.03 o 
 -18  10   3      110.15      100.33     13.17 o 
 -16  10   3        7.81        8.95      7.23 o 
 -14  10   3       31.87       44.19      9.76 o 
 -12  10   3        4.28        5.61      6.90 o 
 -10  10   3       63.29       61.88     11.55 o 
  -8  10   3       56.76       86.13      9.87 o 
  -6  10   3      223.53      212.01     13.32 o 
  -4  10   3        0.07       -4.42      4.42 o 
  -2  10   3        1.48        2.87      5.19 o 
   0  10   3      768.06      820.56     23.20 o 
   2  10   3      301.39      289.04     14.67 o 
   4  10   3        8.26       11.01      7.83 o 
   6  10   3       17.94       26.62      8.87 o 
   8  10   3        1.71        2.51      7.08 o 
  10  10   3       50.57       50.90      9.93 o 
  12  10   3       55.46       42.44      9.46 o 
  14  10   3       19.68       30.87      8.32 o 
  16  10   3      252.34      290.43     17.19 o 
  18  10   3      109.93      107.23     11.99 o 
  20  10   3        3.54        5.50      6.45 o 
  22  10   3        8.64       14.11      6.33 o 
  24  10   3       61.39       77.46      8.11 o 
 -21  11   3        1.40       -6.69      6.97 o 
 -19  11   3       19.99       24.48      9.43 o 
 -17  11   3      138.79      139.09     16.21 o 
 -15  11   3       18.95       14.34      8.42 o 
 -13  11   3       16.76       18.17      8.90 o 
 -11  11   3       97.37      110.89     15.14 o 
  -9  11   3       16.18        7.94      8.39 o 
  -7  11   3       55.31       63.75     17.17 o 
  -5  11   3       15.82       14.09      6.72 o 
  -3  11   3       60.32       59.86      9.75 o 
  -1  11   3      146.96      136.92     12.54 o 
   1  11   3       30.34       48.18      8.97 o 
   3  11   3       15.58        8.23      8.36 o 
   5  11   3       35.46       47.89     11.59 o 
   7  11   3        5.07       -1.11      7.18 o 
   9  11   3       38.77       57.70     11.59 o 
  11  11   3       73.48       82.71     12.98 o 
  13  11   3       43.62       52.13     10.91 o 
  15  11   3      103.42       97.63     13.07 o 
  17  11   3        0.59       -0.76      6.85 o 
  19  11   3        5.27       10.32      7.65 o 
 -18  12   3        3.40       11.81      9.58 o 
 -16  12   3       58.71       66.56     13.47 o 
 -14  12   3       86.58      105.17     15.81 o 
 -12  12   3        0.70        6.73      9.05 o 
 -10  12   3       17.21       13.31      9.81 o 
  -8  12   3       46.16       59.78     14.27 o 
  -6  12   3       86.75      129.15     18.24 o 
  -4  12   3        5.75       19.81      8.22 o 
  -2  12   3       16.45       15.14     12.56 o 
   0  12   3      149.58      151.69     20.07 o 
   2  12   3      171.90      192.41     21.21 o 
   4  12   3        5.87       13.30     10.49 o 
   6  12   3       10.40        2.20      8.73 o 
   8  12   3        0.89        6.90      8.48 o 
  10  12   3       14.03       22.61     10.09 o 
  12  12   3        9.80        8.60      8.61 o 
  14  12   3       29.37       20.54      9.95 o 
  16  12   3       14.03       10.82      8.58 o 
 -11  13   3        1.27       -9.27      9.27 o 
  -9  13   3       17.46       28.02     12.96 o 
  -7  13   3       20.20       14.95     11.55 o 
  -5  13   3        1.21        0.85     11.02 o 
  -3  13   3        0.00        3.13      8.01 o 
  -1  13   3       23.25       13.98     12.97 o 
   1  13   3        0.33        4.86     10.61 o 
   3  13   3        1.31       -1.79     10.16 o 
   5  13   3        0.76        5.53     10.61 o 
   7  13   3       13.61       16.58     11.20 o 
   9  13   3       14.51       11.71     10.58 o 
 -38   0   4       17.49        5.53      8.36 o 
 -36   0   4      147.49      157.72     17.28 o 
 -34   0   4        0.01       -2.07      6.97 o 
 -32   0   4       12.10        3.62      6.95 o 
 -30   0   4       27.37       40.72      9.80 o 
 -28   0   4       71.07       78.91     11.43 o 
 -26   0   4        0.03        3.64      5.62 o 
 -24   0   4      636.47      650.82     24.99 o 
 -22   0   4        9.68       16.09      6.38 o 
 -20   0   4     3237.75     3194.16     60.88 o 
 -18   0   4       79.25       64.95      8.49 o 
 -16   0   4      998.19     1038.81     27.65 o 
 -14   0   4      146.20      130.15      9.89 o 
 -12   0   4        1.19        0.01      3.33 o 
 -10   0   4    12387.68    12373.31    171.80 o 
  -8   0   4      495.97      498.01     10.98 o 
  -6   0   4    12025.27    11767.23    113.70 o 
  -4   0   4    51226.20    47925.35    373.88 o 
  -2   0   4    25716.04    25716.40    250.63 o 
   0   0   4    23469.62    22845.04    225.41 o 
   2   0   4    35164.19    33884.50    344.49 o 
   4   0   4     1951.66     1876.03     38.13 o 
   6   0   4      349.06      165.50      9.34 o 
   8   0   4     9587.76     9449.48    103.39 o 
  10   0   4       22.69        6.58      1.53 o 
  12   0   4     3909.94     4232.26     38.12 o 
  14   0   4     6326.61     6335.08     70.05 o 
  16   0   4        0.62        1.71      2.27 o 
  18   0   4      732.37      670.77     13.75 o 
  20   0   4        0.21       -1.32      2.78 o 
  22   0   4      114.18      115.22      7.41 o 
  24   0   4       13.52        5.14      3.88 o 
  26   0   4       57.78       38.59      4.30 o 
  28   0   4      210.15      227.33     12.51 o 
  30   0   4        0.41       -0.15      4.62 o 
  32   0   4       12.89       15.51      6.30 o 
  34   0   4       27.19       21.39      6.61 o 
 -37   1   4       12.03       13.51     12.72 o 
 -35   1   4        0.16       -1.75      5.02 o 
 -33   1   4       36.17       44.26      7.22 o 
 -31   1   4        1.57       -3.11      4.31 o 
 -29   1   4       55.31       63.09      7.51 o 
 -27   1   4      336.29      310.29     13.96 o 
 -25   1   4      442.81      426.99     14.32 o 
 -23   1   4      431.48      409.70     19.95 o 
 -21   1   4       64.10       50.26      6.03 o 
 -19   1   4      521.15      509.57     31.40 o 
 -17   1   4     1787.09     2003.12     46.26 o 
 -15   1   4      283.50      348.15     10.77 o 
 -13   1   4     1728.29     1667.66     25.27 o 
 -11   1   4     3684.60     3759.39     36.19 o 
  -9   1   4    10289.31     9475.17     77.62 o 
  -7   1   4       35.87       63.08      6.34 o 
  -5   1   4       96.98       92.10      3.93 o 
  -3   1   4    30949.01    30156.80    204.22 o 
  -1   1   4    43546.52    41110.49    282.01 o 
   1   1   4     1642.79     1550.74     16.56 o 
   3   1   4     1033.62     1069.05     12.55 o 
   5   1   4     4576.05     4903.45     42.23 o 
   7   1   4      571.96      779.53     12.00 o 
   9   1   4     1262.25     1280.87     11.37 o 
  11   1   4     4340.64     4548.47     45.88 o 
  13   1   4     1529.46     1469.56     13.62 o 
  15   1   4      970.62     1038.35     14.02 o 
  17   1   4      338.77      274.67      5.47 o 
  19   1   4       70.01       72.62      3.20 o 
  21   1   4       57.42       58.15      3.12 o 
  23   1   4       23.47       18.63      2.39 o 
  25   1   4       12.54       12.00      2.97 o 
  27   1   4       13.68       18.29      4.63 o 
  29   1   4       66.25       82.94      5.22 o 
  31   1   4        4.15        4.00      4.78 o 
  33   1   4       12.42       19.89      7.43 o 
  35   1   4       79.09       80.28     11.39 o 
 -36   2   4        0.04        1.29      8.35 o 
 -34   2   4       59.80       79.08      9.09 o 
 -32   2   4        5.88        3.79      4.82 o 
 -30   2   4      231.52      229.99     20.47 o 
 -28   2   4        0.17        1.18      4.25 o 
 -26   2   4      586.23      628.71     24.56 o 
 -24   2   4       33.73       25.57      5.40 o 
 -22   2   4     1887.17     1810.54     30.44 o 
 -20   2   4       28.34       20.06      4.64 o 
 -18   2   4      107.77       98.72      7.50 o 
 -16   2   4       13.37        5.28      3.87 o 
 -14   2   4     2468.27     2653.39     29.21 o 
 -12   2   4      292.07      218.98     10.06 o 
 -10   2   4      349.24      240.21      6.94 o 
  -8   2   4     4458.42     4267.52     39.57 o 
  -6   2   4     3074.45     3159.68     63.64 o 
  -4   2   4      811.30      769.51      8.73 o 
  -2   2   4     2007.66     2105.77     22.99 o 
   0   2   4      997.21     1140.83     12.54 o 
   2   2   4     3193.93     3286.83     27.20 o 
   4   2   4     1563.90     1766.36     19.77 o 
   6   2   4      390.54      479.36      6.42 o 
   8   2   4      117.82       94.47      3.93 o 
  10   2   4     1285.13     1387.92     15.21 o 
  12   2   4     1212.98     1232.42     10.33 o 
  14   2   4      233.01      262.14      9.23 o 
  16   2   4      968.78      888.64     31.00 o 
  18   2   4       36.18       35.39      4.50 o 
  20   2   4      917.80      948.23     18.21 o 
  22   2   4       29.99       49.61      6.43 o 
  24   2   4      106.78       86.96      8.40 o 
  26   2   4       81.19       73.12      8.14 o 
  28   2   4      460.36      487.36     17.75 o 
  30   2   4      154.00      165.06     11.36 o 
  32   2   4      107.57      110.33      9.43 o 
  34   2   4       80.93       95.05     13.33 o 
 -37   3   4        8.84        8.79      6.83 o 
 -35   3   4       31.85       28.29      9.28 o 
 -33   3   4       35.85       27.89      6.75 o 
 -31   3   4      248.95      278.72     13.22 o 
 -29   3   4        4.53        2.11      4.60 o 
 -27   3   4       67.68       54.91     11.66 o 
 -25   3   4       31.93       43.07      6.27 o 
 -23   3   4       65.79       78.49      7.63 o 
 -21   3   4     1982.05     1963.35     32.09 o 
 -19   3   4     1220.21     1235.87     25.04 o 
 -17   3   4     2295.53     2229.15     42.42 o 
 -15   3   4     3631.56     3928.25     40.24 o 
 -13   3   4       88.14       84.03      6.06 o 
 -11   3   4      525.80      535.00     10.88 o 
  -9   3   4    15165.22    16123.49    147.79 o 
  -7   3   4      389.96      437.47     11.03 o 
  -5   3   4     2549.88     2503.23     20.36 o 
  -3   3   4      613.51      693.88      8.11 o 
  -1   3   4      880.65      949.29      9.77 o 
   1   3   4      534.37      531.84      6.72 o 
   3   3   4     2790.38     2877.52     21.93 o 
   5   3   4     1412.90     1409.95     13.80 o 
   7   3   4       45.07       39.23      2.17 o 
   9   3   4        2.14        2.04      1.54 o 
  11   3   4     4127.49     4163.15     29.49 o 
  13   3   4      396.18      399.45     16.09 o 
  15   3   4       69.29       83.24      7.98 o 
  17   3   4      957.97      947.44     24.43 o 
  19   3   4     3211.51     2920.95     62.70 o 
  21   3   4      167.08      135.63     10.11 o 
  23   3   4      411.96      347.38     14.20 o 
  25   3   4      173.55      136.60     11.05 o 
  27   3   4       15.49       15.70      5.76 o 
  29   3   4       24.78       24.05      8.94 o 
  31   3   4      115.67      130.04     17.13 o 
  33   3   4       14.72       10.73      6.19 o 
 -36   4   4       17.93       15.21      6.29 o 
 -34   4   4      150.26      139.83     11.09 o 
 -32   4   4        0.61       -0.71      5.07 o 
 -30   4   4      338.41      331.92     13.79 o 
 -28   4   4      136.80      143.73     10.22 o 
 -26   4   4        2.66        0.37      8.39 o 
 -24   4   4      483.97      437.55     14.58 o 
 -22   4   4       90.89       94.63      8.09 o 
 -20   4   4      688.36      695.52     17.68 o 
 -18   4   4     1160.33     1123.37     22.39 o 
 -16   4   4     1598.98     1738.92     23.75 o 
 -14   4   4     1056.89     1161.89     15.94 o 
 -12   4   4       63.07       54.29      4.07 o 
 -10   4   4       74.05       65.64      4.24 o 
  -8   4   4     5263.46     5478.35     39.93 o 
  -6   4   4     1130.58     1198.62     13.30 o 
  -4   4   4     2507.93     2721.28     22.36 o 
  -2   4   4     5233.87     4860.52     43.38 o 
   0   4   4      557.07      494.65     18.24 o 
   2   4   4      741.53      755.14     10.62 o 
   4   4   4     1074.61     1294.18     14.56 o 
   6   4   4      205.53      223.74      4.79 o 
   8   4   4       38.70       27.11      2.64 o 
  10   4   4     1048.73     1031.64     11.54 o 
  12   4   4     1222.43     1214.80     14.47 o 
  14   4   4      131.69      126.99     18.32 o 
  16   4   4       94.63       71.06      7.28 o 
  18   4   4      616.26      580.31     19.66 o 
  20   4   4       33.69       28.80      6.19 o 
  22   4   4        0.02       -4.10      6.01 o 
  24   4   4       60.95       49.61      7.78 o 
  26   4   4        0.74       -0.90      8.04 o 
  28   4   4        0.02        5.87      5.91 o 
  30   4   4       25.64       35.34      8.19 o 
  32   4   4       87.46       97.22     14.69 o 
 -35   5   4        1.14       -2.95      5.26 o 
 -33   5   4        2.07        2.20      5.30 o 
 -31   5   4        1.74        1.72      4.93 o 
 -29   5   4        2.05        7.76      4.87 o 
 -27   5   4       21.04       25.51      5.90 o 
 -25   5   4       94.36       74.42      7.85 o 
 -23   5   4       22.25       19.71      5.20 o 
 -21   5   4       31.68       27.37      5.42 o 
 -19   5   4       28.25       24.28      4.41 o 
 -17   5   4      146.41      147.08     13.87 o 
 -15   5   4       88.61       83.63      6.15 o 
 -13   5   4      255.42      272.92      7.87 o 
 -11   5   4        6.93       24.64      4.34 o 
  -9   5   4      177.24      201.13      6.03 o 
  -7   5   4       20.29       32.68      4.29 o 
  -5   5   4        0.42       -0.22      1.59 o 
  -3   5   4     9414.35     9758.50     72.78 o 
  -1   5   4       15.17        8.19      2.38 o 
   1   5   4     3147.10     3143.85     28.94 o 
   3   5   4      490.98      553.48      8.38 o 
   5   5   4     1420.91     1321.13     15.72 o 
   7   5   4      245.16      253.05      6.43 o 
   9   5   4      171.04      162.48      6.97 o 
  11   5   4       11.66       15.81      4.33 o 
  13   5   4     1656.13     1564.81     22.61 o 
  15   5   4       83.83       82.30      3.33 o 
  17   5   4     1974.84     1898.02     55.57 o 
  19   5   4       10.34        4.82      4.65 o 
  21   5   4       25.34       24.88      6.34 o 
  23   5   4        2.56       -2.06      4.81 o 
  25   5   4        1.14       -1.38      4.85 o 
  27   5   4      135.04      115.93     17.95 o 
  29   5   4        4.42        5.99      6.62 o 
  31   5   4        5.88        7.50      7.08 o 
 -34   6   4        0.00       -2.30      5.14 o 
 -32   6   4       13.70       14.68      8.56 o 
 -30   6   4        1.35        4.68      5.01 o 
 -28   6   4        0.02        0.48      4.62 o 
 -26   6   4       59.62       57.06      7.41 o 
 -24   6   4      128.99      145.17      9.82 o 
 -22   6   4        9.77        5.96      6.09 o 
 -20   6   4        0.44       -3.34      3.34 o 
 -18   6   4        5.45        6.08      3.82 o 
 -16   6   4      455.11      423.89     12.08 o 
 -14   6   4       85.94       96.12      6.82 o 
 -12   6   4      507.83      538.06     10.23 o 
 -10   6   4      128.57      128.22      7.12 o 
  -8   6   4       13.39       14.96      2.93 o 
  -6   6   4     1351.26     1475.20     26.49 o 
  -4   6   4       93.40       90.48      8.42 o 
  -2   6   4      194.52      204.05      8.11 o 
   0   6   4        1.55       -2.17      2.17 o 
   2   6   4      384.75      343.70     10.82 o 
   4   6   4      109.34       85.96      5.00 o 
   6   6   4     1138.55     1155.07     18.83 o 
   8   6   4      672.02      584.08     34.04 o 
  10   6   4      442.86      500.44     11.30 o 
  12   6   4      621.80      629.71     16.43 o 
  14   6   4      127.78      116.26      6.28 o 
  16   6   4      318.12      313.02      6.58 o 
  18   6   4       24.01       24.94      3.12 o 
  20   6   4        6.98        6.61      5.35 o 
  22   6   4      113.17      109.10     13.05 o 
  24   6   4      109.78      108.99     12.05 o 
  26   6   4        1.85       -1.88      5.84 o 
  28   6   4       12.25        8.57      7.03 o 
  30   6   4        3.15        8.37      7.13 o 
 -31   7   4        5.85        1.28      5.78 o 
 -29   7   4        0.40       -0.53      4.96 o 
 -27   7   4        8.14        4.35      5.25 o 
 -25   7   4        7.10        7.25      4.97 o 
 -23   7   4       11.78        8.60      4.89 o 
 -21   7   4       40.06       50.79      7.00 o 
 -19   7   4       57.04       52.26      8.76 o 
 -17   7   4       59.78       53.34      8.80 o 
 -15   7   4       21.96       16.17      5.24 o 
 -13   7   4      418.89      352.43     13.44 o 
 -11   7   4       43.52       46.30      5.59 o 
  -9   7   4      199.41      177.25      8.81 o 
  -7   7   4     1013.35     1009.78     21.47 o 
  -5   7   4     1211.20     1196.57     20.20 o 
  -3   7   4      335.51      317.75     17.71 o 
  -1   7   4      220.19      172.88      8.34 o 
   1   7   4      178.82      181.98     15.63 o 
   3   7   4     3410.86     3350.65     38.22 o 
   5   7   4       76.44       58.93      4.83 o 
   7   7   4      276.73      280.44      9.34 o 
   9   7   4     1783.88     1744.41     24.52 o 
  11   7   4      413.99      389.07     10.89 o 
  13   7   4      373.69      339.00     10.22 o 
  15   7   4        0.01        0.89      3.15 o 
  17   7   4      418.80      402.62     11.29 o 
  19   7   4      312.56      367.03     16.07 o 
  21   7   4       87.66       85.12     10.52 o 
  23   7   4        6.12        3.47      6.11 o 
  25   7   4        6.09        6.58      6.45 o 
  27   7   4        0.22        0.26      6.92 o 
  29   7   4        0.22        1.05      7.20 o 
 -30   8   4       21.75       22.68      8.05 o 
 -28   8   4        3.47        0.76      6.08 o 
 -26   8   4       91.27       87.89     11.35 o 
 -24   8   4       12.69       11.01      6.60 o 
 -22   8   4       34.01       23.26      7.12 o 
 -20   8   4       15.09       13.64      5.26 o 
 -18   8   4        1.14        3.08      5.70 o 
 -16   8   4       41.86       31.41      6.40 o 
 -14   8   4      318.98      280.95     20.34 o 
 -12   8   4      378.91      337.94     19.01 o 
 -10   8   4        1.53       15.81      4.75 o 
  -8   8   4       52.90       41.81      5.86 o 
  -6   8   4      206.69      214.44     19.37 o 
  -4   8   4      217.61      206.68     13.99 o 
  -2   8   4     1440.51     1520.09     24.29 o 
   0   8   4      128.13      136.44      8.48 o 
   2   8   4       15.11       19.51      4.69 o 
   4   8   4      436.56      457.37     17.69 o 
   6   8   4      504.07      485.73     35.67 o 
   8   8   4        7.90        6.32      4.36 o 
  10   8   4        8.89       14.12      4.81 o 
  12   8   4      615.80      622.83     15.64 o 
  14   8   4       35.65       18.99      4.51 o 
  16   8   4      164.73      171.74     11.83 o 
  18   8   4       33.57       26.49      5.72 o 
  20   8   4       61.98       68.91      8.59 o 
  22   8   4       80.53       89.09     13.65 o 
  24   8   4       43.99       45.08     12.00 o 
  26   8   4       23.52       27.51      9.06 o 
  28   8   4       17.56       18.23     10.63 o 
 -27   9   4       11.94        8.70      7.29 o 
 -25   9   4        1.95        8.73      7.44 o 
 -23   9   4       85.21      101.36     12.46 o 
 -21   9   4      152.76      156.06     14.95 o 
 -19   9   4       18.68       32.29      8.73 o 
 -17   9   4       26.37       10.23      7.19 o 
 -15   9   4       30.66       24.59      8.32 o 
 -13   9   4        2.31        4.64      6.42 o 
 -11   9   4       88.46       78.92     11.45 o 
  -9   9   4      725.13      696.94     20.74 o 
  -7   9   4        4.54        1.21      4.68 o 
  -5   9   4      251.86      236.05     21.04 o 
  -3   9   4       49.86       40.35      7.13 o 
  -1   9   4      316.28      320.02     35.44 o 
   1   9   4      655.87      662.81     57.84 o 
   3   9   4       90.81       92.70     12.66 o 
   5   9   4       19.13       25.04      5.95 o 
   7   9   4        2.72        3.74      4.67 o 
   9   9   4       59.66       65.37      7.79 o 
  11   9   4      345.04      353.39     14.44 o 
  13   9   4       45.24       37.14      7.03 o 
  15   9   4       61.51       69.40      7.98 o 
  17   9   4        2.36        0.41      4.71 o 
  19   9   4       91.09       83.58      8.09 o 
  21   9   4       13.69        9.03      4.63 o 
  23   9   4        0.17        1.96      7.28 o 
  25   9   4       21.81       22.39      9.54 o 
 -26  10   4        4.31       -3.07      7.00 o 
 -24  10   4        1.23        2.91      7.77 o 
 -22  10   4      177.90      173.37     16.68 o 
 -20  10   4        0.44       -5.10      6.50 o 
 -18  10   4       26.28       37.18      9.64 o 
 -16  10   4        0.26        6.53      7.45 o 
 -14  10   4       82.52       91.79     13.10 o 
 -12  10   4        4.05        5.25      7.06 o 
 -10  10   4       21.99       19.24      8.72 o 
  -8  10   4       54.33       43.37      7.99 o 
  -6  10   4        1.92        1.80      5.18 o 
  -4  10   4       91.12       97.78     37.98 o 
  -2  10   4       29.11       34.29      7.74 o 
   0  10   4        0.51        0.04      5.58 o 
   2  10   4       30.68       37.74      9.73 o 
   4  10   4        0.47        7.33      7.26 o 
   6  10   4       10.05        5.66      6.21 o 
   8  10   4       56.18       51.62     10.73 o 
  10  10   4       23.74       15.54      7.51 o 
  12  10   4        0.17       -4.40      5.92 o 
  14  10   4        0.67       -4.24      6.32 o 
  16  10   4        1.75       -5.11      5.82 o 
  18  10   4       24.94       26.92      7.93 o 
  20  10   4       14.62        3.99      5.96 o 
  22  10   4       58.76       63.88      8.09 o 
 -21  11   4      103.90      101.97     14.48 o 
 -19  11   4       82.86      107.86     14.64 o 
 -17  11   4       42.54       38.57     11.01 o 
 -15  11   4       14.38        7.55      8.09 o 
 -13  11   4        0.15        5.62      8.32 o 
 -11  11   4        9.95       16.93      8.99 o 
  -9  11   4       35.62       43.61     11.34 o 
  -7  11   4        2.41       -1.78      5.67 o 
  -5  11   4       19.73       34.19      8.19 o 
  -3  11   4      260.80      309.14     16.18 o 
  -1  11   4        0.47        9.99      6.70 o 
   1  11   4       65.93       86.36     14.28 o 
   3  11   4       31.89       23.06     10.05 o 
   5  11   4       79.75       88.60     14.34 o 
   7  11   4        0.00       -2.92      7.27 o 
   9  11   4       18.30        4.77      8.32 o 
  11  11   4       37.45       31.96     10.00 o 
  13  11   4      195.10      220.03     17.35 o 
  15  11   4       23.98       36.79      9.90 o 
  17  11   4       41.12       54.47     10.51 o 
  19  11   4        5.42        8.74      7.41 o 
 -18  12   4        0.90       -3.90      8.83 o 
 -16  12   4       48.72       47.29     12.42 o 
 -14  12   4       21.06       19.33     10.47 o 
 -12  12   4       15.89        8.85     10.24 o 
 -10  12   4        4.58        8.68      8.63 o 
  -8  12   4        6.58       -3.86      8.29 o 
  -6  12   4       12.18        2.74      7.05 o 
  -4  12   4      111.55      123.59     13.27 o 
  -2  12   4      107.42      147.88     19.99 o 
   0  12   4      108.55      116.36     18.65 o 
   2  12   4       84.54      106.17     17.88 o 
   4  12   4       11.35       24.15     11.19 o 
   6  12   4        0.11       -8.28      8.28 o 
   8  12   4       13.95        7.05      9.33 o 
  10  12   4      108.72      157.34     18.25 o 
  12  12   4        0.09        6.18      8.54 o 
  14  12   4       93.31      111.44     15.23 o 
  -9  13   4       15.98      -10.18     10.18 o 
  -7  13   4        0.16        6.49     11.07 o 
  -5  13   4      140.41      188.66     22.91 o 
  -3  13   4        1.01       -3.63     10.21 o 
  -1  13   4       85.03       83.84     18.40 o 
   1  13   4        5.92       -4.86      9.82 o 
   3  13   4       11.18       10.37     11.06 o 
   5  13   4       14.18        0.80      9.86 o 
   7  13   4       19.28       33.27     12.60 o 
 -37   1   5       16.68        3.21      5.88 o 
 -35   1   5       10.12       16.79      6.16 o 
 -33   1   5       67.90       56.29     11.26 o 
 -31   1   5      175.17      201.71     23.59 o 
 -29   1   5       17.45       20.73      5.61 o 
 -27   1   5       17.84       19.18      5.26 o 
 -25   1   5      262.03      242.09     14.64 o 
 -23   1   5      171.65      144.61     10.01 o 
 -21   1   5        0.92       -3.55      3.55 o 
 -19   1   5      106.88      106.58     11.01 o 
 -17   1   5      333.92      295.95     10.97 o 
 -15   1   5     2611.06     2652.65     36.74 o 
 -13   1   5      309.53      336.57      8.80 o 
 -11   1   5     3100.07     3318.57     33.74 o 
  -9   1   5     2093.75     2255.80     21.31 o 
  -7   1   5    14575.88    14726.68    100.61 o 
  -5   1   5     2525.63     2590.03     22.65 o 
  -3   1   5     6058.18     6105.99     40.81 o 
  -1   1   5     4115.23     4115.11     32.37 o 
   1   1   5     3547.70     3715.23     46.19 o 
   3   1   5     9123.94     9532.71    112.47 o 
   5   1   5       53.25       39.88      4.59 o 
   7   1   5      413.87      416.36      5.89 o 
   9   1   5     1439.21     1453.02     11.80 o 
  11   1   5      254.02      176.69      6.84 o 
  13   1   5      322.62      310.09      5.18 o 
  15   1   5      447.22      427.22      7.01 o 
  17   1   5     2840.81     2719.16     22.03 o 
  19   1   5      421.79      385.05      6.43 o 
  21   1   5       18.69       13.26      2.12 o 
  23   1   5       19.14       13.08      2.72 o 
  25   1   5       12.81        9.76      2.78 o 
  27   1   5       19.75       21.87      3.55 o 
  29   1   5      126.37      137.62      6.55 o 
  31   1   5        2.85       -1.37      4.14 o 
  33   1   5        1.96       17.60      7.28 o 
 -36   2   5      151.82      156.44     12.65 o 
 -34   2   5        0.03        3.67      5.75 o 
 -32   2   5        0.29       -6.01      6.22 o 
 -30   2   5       19.85       13.72      5.57 o 
 -28   2   5       16.37       27.01      6.07 o 
 -26   2   5      624.62      577.15     47.09 o 
 -24   2   5      258.17      245.89     11.94 o 
 -22   2   5       15.36       20.85      5.43 o 
 -20   2   5     1197.82     1125.06     23.20 o 
 -18   2   5     1412.13     1404.87     25.58 o 
 -16   2   5     1859.07     1962.17     30.66 o 
 -14   2   5       31.29       51.57      4.55 o 
 -12   2   5       82.83      114.15     15.34 o 
 -10   2   5     1556.87     1603.85     35.75 o 
  -8   2   5     2229.69     2263.70     21.48 o 
  -6   2   5        0.73        3.02      1.64 o 
  -4   2   5     7957.25     8237.24     53.61 o 
  -2   2   5       31.68       62.26      6.26 o 
   0   2   5     5085.11     4979.34     38.23 o 
   2   2   5     2149.16     2189.08     22.70 o 
   4   2   5    19794.36    20665.20    163.15 o 
   6   2   5       23.87       44.59      2.89 o 
   8   2   5       23.60       16.39      1.72 o 
  10   2   5       81.53       83.49      3.58 o 
  12   2   5      177.52      175.78      3.82 o 
  14   2   5      287.44      241.91      4.71 o 
  16   2   5      389.46      396.94      9.45 o 
  18   2   5     1523.85     1548.83     23.64 o 
  20   2   5      949.78      865.60     17.47 o 
  22   2   5      183.88      190.84     10.80 o 
  24   2   5      144.80      122.35     21.36 o 
  26   2   5       44.82       37.59      6.80 o 
  28   2   5       49.77       57.22      8.93 o 
  30   2   5        5.26        2.78      5.24 o 
  32   2   5       36.63       34.63      6.52 o 
  34   2   5        8.87       18.68      8.58 o 
 -37   3   5       89.86       99.92     10.48 o 
 -35   3   5       14.73       12.13      6.47 o 
 -33   3   5      421.48      452.37     17.11 o 
 -31   3   5       55.92       49.52      7.58 o 
 -29   3   5       52.08       70.65      8.28 o 
 -27   3   5      113.83      104.68      9.51 o 
 -25   3   5      167.08      145.50     10.59 o 
 -23   3   5       21.83       20.54      5.31 o 
 -21   3   5       29.91       26.09      5.73 o 
 -19   3   5      334.62      360.76     13.25 o 
 -17   3   5       68.79       56.15      6.38 o 
 -15   3   5      191.14      202.05     14.93 o 
 -13   3   5      590.57      538.83     11.78 o 
 -11   3   5       74.87       54.02      4.43 o 
  -9   3   5       81.71       96.88      5.52 o 
  -7   3   5      190.20      147.69      4.57 o 
  -5   3   5     2113.63     2293.05     24.25 o 
  -3   3   5     1939.37     2000.80     17.44 o 
  -1   3   5     2816.10     3189.20     24.68 o 
   1   3   5       33.92       35.01      3.38 o 
   3   3   5       24.66       14.24      1.58 o 
   5   3   5      947.43     1147.30     13.91 o 
   7   3   5      222.04      253.68      5.74 o 
   9   3   5       13.43       16.55      2.18 o 
  11   3   5       41.30       42.62      1.98 o 
  13   3   5      149.32      141.74      4.63 o 
  15   3   5      430.29      446.82     11.61 o 
  17   3   5     1386.04     1267.05     21.26 o 
  19   3   5      352.41      356.25     20.48 o 
  21   3   5       16.47       32.97      6.00 o 
  23   3   5       68.97       59.86      7.62 o 
  25   3   5      243.67      216.74     15.37 o 
  27   3   5        7.06        3.65      5.54 o 
  29   3   5        0.16        6.55      5.67 o 
  31   3   5       11.27        2.79      6.13 o 
  33   3   5      157.40      160.93     12.14 o 
 -36   4   5        0.05       -3.00      5.50 o 
 -34   4   5        3.07        2.34      6.28 o 
 -32   4   5        2.65        2.02      5.58 o 
 -30   4   5        2.67       11.85      5.55 o 
 -28   4   5      199.18      198.50     12.15 o 
 -26   4   5       47.79       42.14      6.84 o 
 -24   4   5       31.86       32.04     10.06 o 
 -22   4   5       56.78       64.18      7.57 o 
 -20   4   5     1919.29     2009.49     33.58 o 
 -18   4   5       27.86       23.05      5.12 o 
 -16   4   5      771.58      893.19     19.80 o 
 -14   4   5      996.69     1015.72     17.35 o 
 -12   4   5      944.87      951.82     19.43 o 
 -10   4   5      557.64      585.20     14.03 o 
  -8   4   5      107.71       91.31      4.98 o 
  -6   4   5      651.52      735.22     10.07 o 
  -4   4   5        6.16        5.29      1.81 o 
  -2   4   5     1892.05     2153.53     18.54 o 
   0   4   5     3374.61     3366.92     27.82 o 
   2   4   5      306.19      348.50      5.82 o 
   4   4   5      155.89      160.49      7.17 o 
   6   4   5      590.29      626.07      7.61 o 
   8   4   5       38.24       43.83      4.08 o 
  10   4   5      668.55      689.96      8.69 o 
  12   4   5     1326.47     1514.65     14.10 o 
  14   4   5      280.69      294.36      7.87 o 
  16   4   5      726.00      674.46     18.41 o 
  18   4   5      170.43      143.37     10.33 o 
  20   4   5      570.40      529.91     17.69 o 
  22   4   5      191.19      178.01     12.47 o 
  24   4   5       13.99       11.61      5.61 o 
  26   4   5        9.79        3.56      5.16 o 
  28   4   5        6.09        8.70      6.03 o 
  30   4   5       46.63       42.80      9.15 o 
  32   4   5       37.20       54.92     12.25 o 
 -35   5   5       43.20       23.07      7.83 o 
 -33   5   5        0.23       -5.85      5.85 o 
 -31   5   5       21.49       22.97      6.35 o 
 -29   5   5       27.79       19.51      5.94 o 
 -27   5   5       35.21       31.72      6.39 o 
 -25   5   5       19.98       20.87      5.63 o 
 -23   5   5      201.40      207.08     18.14 o 
 -21   5   5      716.79      671.86     27.69 o 
 -19   5   5      679.10      676.08     23.08 o 
 -17   5   5       35.48       27.41      5.29 o 
 -15   5   5       16.37       24.05      4.98 o 
 -13   5   5      218.80      260.60      9.16 o 
 -11   5   5        7.62        8.17      3.19 o 
  -9   5   5       15.04       12.31      2.93 o 
  -7   5   5      921.16      975.35     14.60 o 
  -5   5   5       23.79        8.96      1.87 o 
  -3   5   5        3.31        8.12      2.57 o 
  -1   5   5     4952.17     5042.01     42.42 o 
   1   5   5      932.60      945.65     13.58 o 
   3   5   5       24.81       20.96      2.90 o 
   5   5   5      114.22       92.16      4.67 o 
   7   5   5       47.83       58.79      4.69 o 
   9   5   5        7.29        6.23      3.28 o 
  11   5   5       19.62       30.05      2.73 o 
  13   5   5      659.04      624.31      9.05 o 
  15   5   5      141.24      149.42      4.11 o 
  17   5   5       98.81       87.63      8.71 o 
  19   5   5     1059.72      938.76     54.97 o 
  21   5   5      154.90      137.53     11.26 o 
  23   5   5       20.83       26.40      6.60 o 
  25   5   5       79.32       66.20     10.36 o 
  27   5   5        6.22        8.23      6.30 o 
  29   5   5        4.43        8.78      9.03 o 
  31   5   5       30.39       38.94      9.42 o 
 -34   6   5        1.04       -3.86      5.97 o 
 -32   6   5        2.24        0.11      7.45 o 
 -30   6   5      112.72      111.59     10.26 o 
 -28   6   5        2.68        5.58      4.93 o 
 -26   6   5       12.47        9.94      5.24 o 
 -24   6   5      331.58      365.49     16.64 o 
 -22   6   5      348.22      313.96     13.59 o 
 -20   6   5      402.97      405.63     15.00 o 
 -18   6   5      467.93      460.52     17.24 o 
 -16   6   5        6.76        4.60      6.71 o 
 -14   6   5      707.54      673.05     13.28 o 
 -12   6   5       65.55       74.97      6.37 o 
 -10   6   5       19.84       21.80      4.38 o 
  -8   6   5       49.27       56.49      5.53 o 
  -6   6   5     1117.82     1152.37     19.43 o 
  -4   6   5       20.33       30.10      4.47 o 
  -2   6   5        4.57        0.52      2.37 o 
   0   6   5       52.41       53.21      4.44 o 
   2   6   5       55.13       81.52      5.14 o 
   4   6   5      305.25      290.81      8.05 o 
   6   6   5     1742.64     1875.54     59.55 o 
   8   6   5        7.86        4.95      4.70 o 
  10   6   5      979.24      961.54     20.80 o 
  12   6   5        3.48       -1.08      2.78 o 
  14   6   5      672.89      639.39     17.76 o 
  16   6   5      807.15      744.01     12.08 o 
  18   6   5      275.39      252.08     30.50 o 
  20   6   5      771.04      818.08     23.79 o 
  22   6   5        2.69       -4.85      4.85 o 
  24   6   5       15.27       14.22     11.07 o 
  26   6   5        2.65       -5.27      5.65 o 
  28   6   5        3.91       -6.21      6.21 o 
  30   6   5        2.95       -0.98      7.17 o 
 -31   7   5        1.69       -5.86      5.86 o 
 -29   7   5       37.49       30.18      8.58 o 
 -27   7   5        0.99       -5.48      5.48 o 
 -25   7   5      122.96      123.12     12.74 o 
 -23   7   5        1.40        8.31      6.04 o 
 -21   7   5      325.08      315.35     17.11 o 
 -19   7   5       70.93       43.12      8.52 o 
 -17   7   5      343.47      337.40     13.88 o 
 -15   7   5      109.92       83.16      8.42 o 
 -13   7   5      224.53      229.83     11.71 o 
 -11   7   5       55.53       53.92      6.00 o 
  -9   7   5      519.26      562.87     14.68 o 
  -7   7   5       20.87        8.74      4.18 o 
  -5   7   5     2050.08     2172.69     29.92 o 
  -3   7   5     2382.12     2314.10     30.94 o 
  -1   7   5      205.50      209.29     11.07 o 
   1   7   5      676.40      691.13     23.16 o 
   3   7   5      394.69      398.43     10.85 o 
   5   7   5      154.80      163.85      9.11 o 
   7   7   5        1.33        1.22      3.29 o 
   9   7   5       12.19       18.37      4.23 o 
  11   7   5      942.31      871.39     16.84 o 
  13   7   5      212.64      205.72      8.51 o 
  15   7   5       31.54       48.23      5.12 o 
  17   7   5      179.85      187.51      8.21 o 
  19   7   5       62.29       51.43      9.36 o 
  21   7   5       76.54       82.60     10.26 o 
  23   7   5       30.05       34.92      9.16 o 
  25   7   5        2.88        6.63      6.88 o 
  27   7   5        0.67       -6.23      6.23 o 
  29   7   5       26.64       11.04      8.27 o 
 -30   8   5       44.77       42.66      9.57 o 
 -28   8   5        6.17       -3.90      6.29 o 
 -26   8   5        8.95        2.35      6.44 o 
 -24   8   5       83.21      103.03     12.49 o 
 -22   8   5       21.16       29.40      6.68 o 
 -20   8   5       63.89       58.74      8.10 o 
 -18   8   5      146.86      131.36     10.81 o 
 -16   8   5      238.77      242.75     12.94 o 
 -14   8   5       14.75        7.53      5.76 o 
 -12   8   5      185.20      146.78     10.93 o 
 -10   8   5      144.62      158.65      9.61 o 
  -8   8   5      247.45      235.94     13.27 o 
  -6   8   5       64.83       89.09     11.06 o 
  -4   8   5      196.09      185.27     10.14 o 
  -2   8   5      583.09      551.34     14.76 o 
   0   8   5     2465.68     2441.02     35.35 o 
   2   8   5      509.26      447.27     13.29 o 
   4   8   5      595.63      601.24     18.17 o 
   6   8   5        8.64        2.29      4.43 o 
   8   8   5      496.85      487.24     16.05 o 
  10   8   5        6.82        2.11      4.35 o 
  12   8   5      392.84      372.45     11.72 o 
  14   8   5       71.07       74.60      6.53 o 
  16   8   5       22.86       18.85      4.43 o 
  18   8   5       37.00       32.69      4.98 o 
  20   8   5        0.01       -2.12      4.63 o 
  22   8   5        3.06       -2.60      6.24 o 
  24   8   5       16.78       13.07      7.73 o 
  26   8   5        6.26        0.49      7.82 o 
 -27   9   5       11.57       11.28      7.81 o 
 -25   9   5       25.56       27.38      9.03 o 
 -23   9   5        0.07       -0.56      6.36 o 
 -21   9   5        6.87       10.04      7.01 o 
 -19   9   5        4.25       -3.69      6.14 o 
 -17   9   5        2.31        0.12      6.93 o 
 -15   9   5      257.01      235.19     17.04 o 
 -13   9   5        1.04       -0.76      6.23 o 
 -11   9   5        0.02       -3.98      6.39 o 
  -9   9   5       24.49       14.99      5.73 o 
  -7   9   5       19.21       13.13      5.81 o 
  -5   9   5        0.05       -3.64      4.28 o 
  -3   9   5       96.92       90.77      8.00 o 
  -1   9   5       18.45       17.66      5.00 o 
   1   9   5        6.99       -3.86      3.86 o 
   3   9   5        9.40        8.45      5.59 o 
   5   9   5        0.65       -3.45      4.60 o 
   7   9   5        3.18        0.87      4.67 o 
   9   9   5       22.27       15.28      5.60 o 
  11   9   5       20.83       26.57      6.38 o 
  13   9   5       13.24       16.11      5.53 o 
  15   9   5      252.46      255.68     12.49 o 
  17   9   5        1.15       -3.19      4.32 o 
  19   9   5       18.42       15.97      9.24 o 
  21   9   5       32.24       33.84      5.10 o 
  23   9   5        0.57       -1.20      7.65 o 
  25   9   5       22.25       23.94      9.50 o 
 -24  10   5       36.01       24.03      8.87 o 
 -22  10   5       35.06       72.25     12.49 o 
 -20  10   5       65.96       67.28     11.79 o 
 -18  10   5        1.19        0.11      6.89 o 
 -16  10   5        0.45        1.89      7.15 o 
 -14  10   5       36.35       46.13     10.66 o 
 -12  10   5        1.43       -5.02      7.13 o 
 -10  10   5       19.77       17.91      9.13 o 
  -8  10   5       23.55       25.69      7.49 o 
  -6  10   5        4.78        3.45      5.74 o 
  -4  10   5       62.93       83.10     10.02 o 
  -2  10   5      115.24      113.91     11.39 o 
   0  10   5      142.52      131.46     16.64 o 
   2  10   5      111.05      117.78     15.32 o 
   4  10   5        9.57        6.76      7.53 o 
   6  10   5       10.56        4.99      7.69 o 
   8  10   5       10.39       19.13      8.36 o 
  10  10   5        3.32        3.60      6.56 o 
  12  10   5        1.29       -5.28      5.28 o 
  14  10   5       11.49        4.01      6.95 o 
  16  10   5       15.95       17.44      7.44 o 
  18  10   5       67.55       64.60      9.89 o 
  20  10   5       17.54        2.90      5.85 o 
  22  10   5        4.79        3.69      4.72 o 
 -21  11   5       24.25       29.24     10.94 o 
 -19  11   5        1.28        2.95      8.52 o 
 -17  11   5       34.21       43.33     11.54 o 
 -15  11   5        1.12       -4.32      7.59 o 
 -13  11   5       73.92       35.74     11.26 o 
 -11  11   5       99.84       87.59     14.29 o 
  -9  11   5        2.99        3.88      9.10 o 
  -7  11   5        9.30       12.77      6.95 o 
  -5  11   5      145.36      167.71     25.16 o 
  -3  11   5       46.56       57.13      9.89 o 
  -1  11   5      189.62      239.10     22.91 o 
   1  11   5       23.89        8.35      9.27 o 
   3  11   5       91.08      141.78     17.69 o 
   5  11   5       30.83       21.83      9.75 o 
   7  11   5       20.73        7.09      8.17 o 
   9  11   5        7.05       14.06      8.78 o 
  11  11   5      100.70      110.74     14.67 o 
  13  11   5       11.60        4.33      8.01 o 
  15  11   5        9.36        4.18      7.59 o 
  17  11   5        8.04        7.26      7.65 o 
 -16  12   5       66.09       63.91     14.23 o 
 -14  12   5       68.88       87.43     15.71 o 
 -12  12   5       34.10       27.48     11.72 o 
 -10  12   5       13.70       21.33     10.64 o 
  -8  12   5       45.36       35.41     12.61 o 
  -6  12   5       75.14       81.20     11.67 o 
  -4  12   5       46.98       40.00     14.55 o 
  -2  12   5       27.47       38.29     13.78 o 
   0  12   5       39.69       20.31     11.64 o 
   2  12   5        7.56       15.13     10.84 o 
   4  12   5        2.18        3.81      9.90 o 
   6  12   5        1.53       15.71      9.97 o 
   8  12   5       33.72       38.68     11.51 o 
  10  12   5        4.53        1.66      8.90 o 
  12  12   5        0.02       -7.71      7.71 o 
  -9  13   5       26.06       35.91     13.79 o 
  -7  13   5        0.00       -0.59     11.69 o 
  -5  13   5        9.10        5.61     13.20 o 
  -3  13   5        5.87        6.16     11.16 o 
  -1  13   5        2.50       11.85     11.69 o 
   1  13   5        3.17      -10.37     10.37 o 
   3  13   5       73.42       77.29     16.61 o 
   5  13   5        1.08        0.80     10.01 o 
 -36   0   6       29.14       27.25      9.85 o 
 -34   0   6       12.98        2.30      7.92 o 
 -32   0   6       69.32       46.83     11.47 o 
 -30   0   6       40.21       32.35      9.49 o 
 -28   0   6        9.86        8.41      6.96 o 
 -26   0   6       61.46       77.11     11.93 o 
 -24   0   6      291.21      246.20     17.32 o 
 -22   0   6     1779.59     1682.17     43.65 o 
 -20   0   6     2006.21     1932.38     46.20 o 
 -18   0   6     1049.59     1058.95     31.66 o 
 -16   0   6      291.94      360.99     17.33 o 
 -14   0   6     3816.37     3981.88     49.34 o 
 -12   0   6     9698.10     9294.93     97.10 o 
 -10   0   6       64.41       60.73     11.08 o 
  -8   0   6       37.51       20.48      8.62 o 
  -6   0   6    13554.66    13684.23    113.21 o 
  -4   0   6     1027.17     1116.28     15.63 o 
  -2   0   6    15638.95    15797.90    132.58 o 
   0   0   6    50843.38    49230.38    808.12 o 
   2   0   6     1328.36     1304.72     20.77 o 
   4   0   6       11.76       37.00      6.58 o 
   6   0   6       63.47       63.25      5.41 o 
   8   0   6     1587.52     1686.88     29.65 o 
  10   0   6     1213.11     1078.44     31.25 o 
  12   0   6      652.28      739.16     15.22 o 
  14   0   6        4.27       16.18      3.46 o 
  16   0   6     1178.61     1126.11     20.33 o 
  18   0   6      723.33      747.49     16.21 o 
  20   0   6     1919.56     1728.44     28.06 o 
  22   0   6       98.21       94.02      8.55 o 
  24   0   6       39.17       46.74      5.72 o 
  26   0   6      209.92      222.24     36.53 o 
  28   0   6      136.55      163.87      9.59 o 
  30   0   6       66.87       51.33      7.64 o 
  32   0   6       17.29       23.69      6.23 o 
 -37   1   6       42.67       49.85      9.57 o 
 -35   1   6        2.48        2.31      5.78 o 
 -33   1   6       28.92       20.71      8.56 o 
 -31   1   6        2.12       -3.12      4.86 o 
 -29   1   6        3.51        5.62      4.90 o 
 -27   1   6       76.81       73.51      8.50 o 
 -25   1   6       45.48       33.80      9.65 o 
 -23   1   6       24.85       22.88      5.80 o 
 -21   1   6     1212.52     1146.19     24.36 o 
 -19   1   6      160.75      172.09     10.28 o 
 -17   1   6      353.55      357.54     14.60 o 
 -15   1   6     2146.89     2111.43     26.39 o 
 -13   1   6      113.07      127.03      6.66 o 
 -11   1   6      281.87      315.64      7.49 o 
  -9   1   6       60.77       98.56      7.09 o 
  -7   1   6      325.73      297.13      6.77 o 
  -5   1   6      154.38      182.68      4.85 o 
  -3   1   6     7886.27     7950.71     52.71 o 
  -1   1   6    14017.90    14018.44     98.51 o 
   1   1   6     7105.71     7190.44     62.96 o 
   3   1   6     2994.33     2978.66     30.15 o 
   5   1   6      342.88      417.55      8.04 o 
   7   1   6      488.93      565.83      9.10 o 
   9   1   6     1041.26     1163.11     11.86 o 
  11   1   6       54.63       86.56      3.90 o 
  13   1   6       27.93       25.24      2.44 o 
  15   1   6     3203.76     3086.48     27.88 o 
  17   1   6       82.00      102.11      3.96 o 
  19   1   6      237.44      256.66      8.18 o 
  21   1   6      115.92      108.09      5.02 o 
  23   1   6       25.20       35.61      5.50 o 
  25   1   6       77.06       91.59      5.26 o 
  27   1   6       40.37       45.69      3.99 o 
  29   1   6       27.01       26.52      6.23 o 
  31   1   6       15.77       12.04      4.48 o 
  33   1   6       22.44       29.73      8.01 o 
 -36   2   6      212.30      212.60     22.81 o 
 -34   2   6        0.01        5.09      5.78 o 
 -32   2   6      179.75      193.24     14.00 o 
 -30   2   6       16.14        6.39      5.30 o 
 -28   2   6      102.76       99.03      9.51 o 
 -26   2   6       42.87       44.58      7.02 o 
 -24   2   6      328.71      326.81     16.27 o 
 -22   2   6     1167.59     1188.41     25.40 o 
 -20   2   6      185.48      174.14     10.53 o 
 -18   2   6     2058.76     2049.18     37.08 o 
 -16   2   6        2.28        8.13      3.88 o 
 -14   2   6     1086.98     1187.66     18.63 o 
 -12   2   6      211.30      218.23      7.67 o 
 -10   2   6       57.83       58.85      3.89 o 
  -8   2   6       20.18       10.76      2.20 o 
  -6   2   6      548.88      549.88      9.08 o 
  -4   2   6        4.09       -1.47      1.47 o 
  -2   2   6     1145.10     1154.83     13.37 o 
   0   2   6       18.52       16.92      2.26 o 
   2   2   6     1173.61     1277.00     19.59 o 
   4   2   6        3.78        9.50      2.52 o 
   6   2   6     2776.12     2836.99     28.75 o 
   8   2   6      430.00      495.79      7.61 o 
  10   2   6      934.17      921.00     12.94 o 
  12   2   6      119.70      110.72      3.71 o 
  14   2   6        2.02       -0.14      1.53 o 
  16   2   6     1163.24     1212.64     13.23 o 
  18   2   6     2978.25     2788.14     22.44 o 
  20   2   6      118.51       96.21      7.05 o 
  22   2   6      493.00      501.47     13.96 o 
  24   2   6        6.67        7.19      3.97 o 
  26   2   6       19.29       20.80      5.77 o 
  28   2   6      148.15      157.68     11.29 o 
  30   2   6       43.38       25.37      7.86 o 
  32   2   6        7.50       10.27      6.62 o 
 -37   3   6       84.51       69.36      9.70 o 
 -35   3   6        6.89        9.56      6.40 o 
 -33   3   6       21.28       26.76      7.16 o 
 -31   3   6        0.27        0.58      5.08 o 
 -29   3   6        0.13       -1.93      7.20 o 
 -27   3   6       29.26       27.02      6.12 o 
 -25   3   6       12.48        7.06      4.87 o 
 -23   3   6     1364.56     1354.84     27.95 o 
 -21   3   6      320.97      321.67     13.39 o 
 -19   3   6     1937.94     1910.44     32.78 o 
 -17   3   6      595.55      623.73     16.94 o 
 -15   3   6     1705.92     1861.44     25.54 o 
 -13   3   6       90.11       81.95      5.87 o 
 -11   3   6     1081.54     1087.14     17.36 o 
  -9   3   6      306.41      280.32      6.60 o 
  -7   3   6     2850.66     3108.52     25.82 o 
  -5   3   6      177.28      151.68      4.88 o 
  -3   3   6       53.57       48.64      3.03 o 
  -1   3   6        2.09        9.08      4.10 o 
   1   3   6     1479.04     1441.54     14.33 o 
   3   3   6      524.51      601.30      7.58 o 
   5   3   6     2039.19     2054.38     24.01 o 
   7   3   6        2.40        0.09      1.70 o 
   9   3   6       35.95       27.89      4.06 o 
  11   3   6      113.13      119.82      3.89 o 
  13   3   6       82.20      105.10      3.54 o 
  15   3   6      544.20      556.85     12.38 o 
  17   3   6     1299.38     1256.81     21.60 o 
  19   3   6      383.28      329.52     11.28 o 
  21   3   6       38.08       34.01      5.22 o 
  23   3   6      394.39      350.66     14.43 o 
  25   3   6       26.10       14.43      5.63 o 
  27   3   6       27.89       17.11     14.00 o 
  29   3   6        6.14       -4.90      5.05 o 
  31   3   6       28.70       30.26      7.93 o 
 -36   4   6        0.04       -0.67      5.84 o 
 -34   4   6      103.28      146.22     19.09 o 
 -32   4   6        5.70       -1.90      7.53 o 
 -30   4   6      128.24      137.42     11.40 o 
 -28   4   6        1.51        1.71      8.17 o 
 -26   4   6       16.56       21.33      6.04 o 
 -24   4   6        0.98        0.73      4.36 o 
 -22   4   6      306.09      259.35     12.80 o 
 -20   4   6      614.07      558.23     17.26 o 
 -18   4   6       59.16       44.77      6.47 o 
 -16   4   6        8.64        7.57      4.28 o 
 -14   4   6      320.33      330.57     10.18 o 
 -12   4   6       11.29       22.18      5.39 o 
 -10   4   6      834.42      854.16     13.80 o 
  -8   4   6      889.32      977.36     12.61 o 
  -6   4   6      710.31      837.61     10.39 o 
  -4   4   6      262.48      272.21      6.09 o 
  -2   4   6     2218.99     2186.24     19.57 o 
   0   4   6       60.62       59.68      3.27 o 
   2   4   6     1695.45     1656.40     14.53 o 
   4   4   6     1172.65     1185.15     12.88 o 
   6   4   6        3.89        1.19      2.17 o 
   8   4   6      336.73      293.45     17.03 o 
  10   4   6      288.50      316.49      7.32 o 
  12   4   6        5.19        6.93      1.72 o 
  14   4   6       25.56       24.31      2.46 o 
  16   4   6     1159.94     1106.53     20.22 o 
  18   4   6      215.47      212.90     15.90 o 
  20   4   6      454.87      438.80     16.32 o 
  22   4   6       53.86       67.55      8.46 o 
  24   4   6        6.03        2.26      5.14 o 
  26   4   6        0.02        0.34      4.98 o 
  28   4   6       57.39       67.06     15.56 o 
  30   4   6        3.72        1.04      6.28 o 
  32   4   6      170.85      170.36     18.18 o 
 -35   5   6        0.82        5.39      6.46 o 
 -33   5   6        4.08        3.74      5.78 o 
 -31   5   6        7.58       -2.83      5.18 o 
 -29   5   6       17.22       22.78      9.20 o 
 -27   5   6        0.00       -1.44      6.28 o 
 -25   5   6       59.25       64.84     12.22 o 
 -23   5   6      342.65      353.50     15.93 o 
 -21   5   6      442.26      424.33     21.23 o 
 -19   5   6       52.56       66.33      7.66 o 
 -17   5   6     1904.68     1755.99     31.37 o 
 -15   5   6      234.76      247.55     12.41 o 
 -13   5   6       59.26       40.58      4.64 o 
 -11   5   6       30.28       43.04      4.42 o 
  -9   5   6        4.16        5.92      2.89 o 
  -7   5   6      705.80      684.99     14.29 o 
  -5   5   6      255.92      236.87      8.88 o 
  -3   5   6      449.09      487.57     10.02 o 
  -1   5   6     1713.83     1835.39     21.10 o 
   1   5   6      321.81      315.39      8.79 o 
   3   5   6      196.00      202.19      6.58 o 
   5   5   6       68.27       57.78      7.22 o 
   7   5   6       77.50       89.25      7.94 o 
   9   5   6      225.20      278.86     13.80 o 
  11   5   6      163.66      153.71     12.23 o 
  13   5   6       73.97       77.55      4.81 o 
  15   5   6      173.61      150.25      4.36 o 
  17   5   6      100.82       90.69      9.35 o 
  19   5   6       98.20      108.48     15.66 o 
  21   5   6       27.26       22.60      6.32 o 
  23   5   6      108.12       90.21     12.07 o 
  25   5   6       11.15       11.74      6.38 o 
  27   5   6       77.03       61.48      9.45 o 
  29   5   6        9.94        1.29      6.91 o 
  31   5   6       23.52       21.07     10.74 o 
 -32   6   6       20.64       20.21      6.64 o 
 -30   6   6        3.28       -4.85      5.04 o 
 -28   6   6        6.85        6.09      5.65 o 
 -26   6   6       22.55       21.96      6.50 o 
 -24   6   6        9.09        8.07      5.25 o 
 -22   6   6       43.18       47.03      7.51 o 
 -20   6   6       47.59       38.01      8.50 o 
 -18   6   6      714.72      612.35     23.58 o 
 -16   6   6      177.57      195.25     11.24 o 
 -14   6   6       16.31       16.47      5.22 o 
 -12   6   6       91.58       98.27      8.94 o 
 -10   6   6      498.52      497.91     13.48 o 
  -8   6   6      167.28      183.90      8.85 o 
  -6   6   6     1863.23     1794.75     26.15 o 
  -4   6   6     1067.71     1007.29     33.76 o 
  -2   6   6     1709.86     1633.48     24.35 o 
   0   6   6      503.96      537.23     11.17 o 
   2   6   6      180.39      168.39      6.80 o 
   4   6   6      763.93      826.28     16.11 o 
   6   6   6      193.76      194.97      8.16 o 
   8   6   6        0.00       -0.71      3.15 o 
  10   6   6      590.84      571.21     12.95 o 
  12   6   6      407.90      368.29     14.03 o 
  14   6   6       94.98       84.28      5.86 o 
  16   6   6       75.40       78.06      8.26 o 
  18   6   6        0.27        1.86      4.82 o 
  20   6   6       37.98       29.49      7.20 o 
  22   6   6        1.34        2.91      5.74 o 
  24   6   6        7.02       -5.51      5.51 o 
  26   6   6        3.16       -5.53      5.64 o 
  28   6   6       28.43       46.55     10.20 o 
 -31   7   6       14.04        6.53      7.41 o 
 -29   7   6       45.76       34.79      9.24 o 
 -27   7   6       29.16       14.94      7.56 o 
 -25   7   6        5.21        4.86      6.63 o 
 -23   7   6       34.42       45.66      9.65 o 
 -21   7   6      119.27      104.76     12.24 o 
 -19   7   6      124.39      103.97      9.66 o 
 -17   7   6     1100.10     1007.76     24.53 o 
 -15   7   6       62.54       44.09      7.46 o 
 -13   7   6      597.03      514.89     29.48 o 
 -11   7   6      329.77      298.71     11.49 o 
  -9   7   6      118.06      144.00      9.11 o 
  -7   7   6        8.21       19.73      5.08 o 
  -5   7   6      300.27      267.95     10.92 o 
  -3   7   6      373.52      399.44     23.84 o 
  -1   7   6     7468.25     7506.03     73.31 o 
   1   7   6     1116.31     1138.65     29.34 o 
   3   7   6     1723.66     1715.28     50.25 o 
   5   7   6      154.49      143.86      8.29 o 
   7   7   6        7.34        3.85      3.51 o 
   9   7   6       26.29       36.18      5.02 o 
  11   7   6       18.01       13.47      4.07 o 
  13   7   6        8.50        7.75      3.68 o 
  15   7   6      362.51      330.41     10.30 o 
  17   7   6       18.00       21.28      3.97 o 
  19   7   6        6.15        6.46      5.95 o 
  21   7   6        0.74       -2.63      6.07 o 
  23   7   6       13.90       11.72      6.98 o 
  25   7   6      200.45      215.74     16.68 o 
  27   7   6        0.87        2.01      7.12 o 
 -30   8   6        1.22        6.79      7.22 o 
 -28   8   6        1.14       -3.13      6.68 o 
 -26   8   6        9.36       10.07      7.46 o 
 -24   8   6       73.77       79.40      9.74 o 
 -22   8   6       71.23       77.24      9.54 o 
 -20   8   6      112.60      136.48     11.55 o 
 -18   8   6       73.34       73.27      8.91 o 
 -16   8   6      202.09      176.88     16.40 o 
 -14   8   6       45.38       43.45      7.63 o 
 -12   8   6       42.40       30.13      7.24 o 
 -10   8   6      163.52      144.56     10.26 o 
  -8   8   6       67.15       41.36      6.36 o 
  -6   8   6      417.67      394.41     22.46 o 
  -4   8   6        6.66        6.03      5.48 o 
  -2   8   6      420.70      417.70     21.20 o 
   0   8   6      155.20      148.90      9.39 o 
   2   8   6      107.40      113.11     10.07 o 
   4   8   6      347.83      356.07     15.11 o 
   6   8   6       58.67       68.01      8.18 o 
   8   8   6      847.52      824.74     21.41 o 
  10   8   6       96.76       77.63      8.13 o 
  12   8   6        1.71       -0.81      3.59 o 
  14   8   6        6.65        1.53      4.99 o 
  16   8   6        0.06       -3.33      3.33 o 
  18   8   6       23.36       21.67      5.93 o 
  20   8   6       57.02       48.38      9.49 o 
  22   8   6       39.60       51.58     12.16 o 
  24   8   6        8.16        8.73      7.78 o 
  26   8   6       15.25       24.69      9.38 o 
 -27   9   6        0.30       -6.52      6.63 o 
 -25   9   6        0.03        2.23      7.24 o 
 -23   9   6       11.23        8.53      7.68 o 
 -21   9   6       11.83        5.50      7.18 o 
 -19   9   6       54.60       49.78     10.57 o 
 -17   9   6        9.01       26.59      8.56 o 
 -15   9   6       94.08      100.49     13.45 o 
 -13   9   6      165.17      161.86     13.85 o 
 -11   9   6       79.73       89.43     10.26 o 
  -9   9   6       10.74        3.91      5.56 o 
  -7   9   6        8.02        8.70      4.91 o 
  -5   9   6       49.50       47.02      6.70 o 
  -3   9   6       25.89       30.07      6.17 o 
  -1   9   6       17.86       16.68      5.41 o 
   1   9   6      583.43      543.18     19.17 o 
   3   9   6      104.63      107.61     10.34 o 
   5   9   6      318.01      336.90     14.95 o 
   7   9   6      178.86      194.81     12.30 o 
   9   9   6       15.55       29.34      6.23 o 
  11   9   6       74.71       64.89      8.11 o 
  13   9   6        6.72        4.82      5.02 o 
  15   9   6       54.21       58.49      7.73 o 
  17   9   6       14.73       30.40     12.09 o 
  19   9   6       17.99       18.08      5.26 o 
  21   9   6        8.29        1.34      7.30 o 
  23   9   6        1.07        0.98      7.94 o 
 -24  10   6        0.06       -7.60      7.60 o 
 -22  10   6        1.02        6.37      8.28 o 
 -20  10   6       18.69       13.20      8.33 o 
 -18  10   6       10.23        1.84      7.87 o 
 -16  10   6        1.93        1.14      7.62 o 
 -14  10   6        7.48        9.88      8.26 o 
 -12  10   6       13.28        4.98      7.48 o 
 -10  10   6       30.60       33.31     10.43 o 
  -8  10   6        0.39        5.99      6.17 o 
  -6  10   6       39.01       31.84      8.11 o 
  -4  10   6       42.22       25.75     11.97 o 
  -2  10   6      133.56      154.69     18.44 o 
   0  10   6       40.45       31.92     10.42 o 
   2  10   6        0.97       -1.67      7.27 o 
   4  10   6       63.50       63.23     11.97 o 
   6  10   6       25.37       13.41      8.06 o 
   8  10   6       61.37       46.48     10.66 o 
  10  10   6       12.14        7.95      7.24 o 
  12  10   6        0.04       -1.35      5.63 o 
  14  10   6        2.81       -3.65      6.10 o 
  16  10   6        1.33        2.07      6.58 o 
  18  10   6       33.19       25.03      7.51 o 
  20  10   6        5.68       11.49      6.01 o 
 -21  11   6       59.06       77.27     13.92 o 
 -19  11   6       44.80       42.13     12.17 o 
 -17  11   6        1.34       -7.87      7.87 o 
 -15  11   6        3.89        9.08      9.22 o 
 -13  11   6       14.84       14.98      9.92 o 
 -11  11   6       10.83       16.67      9.87 o 
  -9  11   6        2.80       -0.84      8.67 o 
  -7  11   6       28.97       32.89      8.71 o 
  -5  11   6       76.58       84.38     10.98 o 
  -3  11   6       28.50       40.22     13.31 o 
  -1  11   6       86.48      117.20     17.59 o 
   1  11   6        2.94        0.74      8.92 o 
   3  11   6        0.22        8.50      8.74 o 
   5  11   6       22.65       19.70      9.84 o 
   7  11   6        0.68       16.74      9.20 o 
   9  11   6        4.14       11.34      8.30 o 
  11  11   6       36.40       19.15      9.43 o 
  13  11   6       59.31       76.78     12.78 o 
  15  11   6       33.29       29.31      9.27 o 
  17  11   6       33.86       38.19      9.49 o 
 -16  12   6       11.89        3.11      9.93 o 
 -14  12   6       59.17       60.82     14.14 o 
 -12  12   6       22.81       14.02     11.46 o 
 -10  12   6        0.03       16.08     10.73 o 
  -8  12   6        3.11       25.44     11.26 o 
  -6  12   6       15.80       11.67     12.83 o 
  -4  12   6       24.25       47.83     14.79 o 
  -2  12   6       33.01       29.38     13.62 o 
   0  12   6      140.03      136.40     19.60 o 
   2  12   6        0.59        5.62     10.36 o 
   4  12   6       91.64      134.35     18.58 o 
   6  12   6        0.85        5.17      9.48 o 
   8  12   6       41.80       26.79     11.20 o 
  10  12   6        2.54        2.05      8.50 o 
  12  12   6        8.21        9.76      9.00 o 
  -5  13   6        7.32       -4.60     12.67 o 
  -3  13   6       53.16       90.07     18.80 o 
  -1  13   6        0.18       -6.62     10.94 o 
   1  13   6       90.21      101.77     18.41 o 
 -37   1   7        4.31        7.14      6.86 o 
 -35   1   7      183.43      202.65     14.64 o 
 -33   1   7       17.20       25.73      7.10 o 
 -31   1   7       12.30        7.25      5.59 o 
 -29   1   7       54.20       51.28      8.05 o 
 -27   1   7       71.99       59.19      8.21 o 
 -25   1   7      638.74      595.39     24.28 o 
 -23   1   7       38.64       41.00     12.92 o 
 -21   1   7       13.01       16.95      6.55 o 
 -19   1   7     1291.22     1253.82     26.04 o 
 -17   1   7      283.36      264.91     11.60 o 
 -15   1   7     1497.65     1654.14     28.80 o 
 -13   1   7     1665.27     1835.69     20.94 o 
 -11   1   7      173.34      124.38      5.76 o 
  -9   1   7      828.64      913.31     11.82 o 
  -7   1   7     1049.48     1077.48     11.68 o 
  -5   1   7       64.34       51.31      3.04 o 
  -3   1   7      998.85     1021.27     10.91 o 
  -1   1   7     1625.15     1673.92     16.32 o 
   1   1   7     2368.07     2254.34     22.65 o 
   3   1   7      416.61      441.88      8.30 o 
   5   1   7        0.15        8.38      1.82 o 
   7   1   7      321.80      376.47      7.72 o 
   9   1   7     1068.97     1077.29     13.95 o 
  11   1   7     1684.00     1611.01     21.48 o 
  13   1   7     5129.11     5083.62     42.58 o 
  15   1   7     2374.99     2268.06     23.40 o 
  17   1   7        4.07        8.51      2.41 o 
  19   1   7      126.26      142.57      7.01 o 
  21   1   7        5.67        0.04      2.26 o 
  23   1   7       97.51       86.49      4.83 o 
  25   1   7        0.00        0.31      2.47 o 
  27   1   7       19.05       25.40      4.46 o 
  29   1   7      252.04      295.95     15.19 o 
  31   1   7       68.68       69.43      8.47 o 
 -36   2   7       54.36       52.59      9.14 o 
 -34   2   7        4.56        8.64      6.39 o 
 -32   2   7      147.17      163.65     13.01 o 
 -30   2   7       10.89       13.30      6.14 o 
 -28   2   7        1.15       -4.03      4.61 o 
 -26   2   7       79.69       85.47      9.09 o 
 -24   2   7      251.36      219.88     17.21 o 
 -22   2   7      719.61      725.22     28.08 o 
 -20   2   7      323.43      358.08     25.09 o 
 -18   2   7      697.14      709.30     18.94 o 
 -16   2   7       36.46       30.74      5.56 o 
 -14   2   7       93.55       72.81      8.34 o 
 -12   2   7        0.78       -2.01      2.01 o 
 -10   2   7      508.25      557.30     11.95 o 
  -8   2   7     1067.94     1082.30     16.43 o 
  -6   2   7      283.15      258.27      6.03 o 
  -4   2   7      268.89      288.50      6.78 o 
  -2   2   7        9.58       18.51      3.24 o 
   0   2   7     2109.91     2168.07     21.80 o 
   2   2   7      613.33      544.84     10.99 o 
   4   2   7       19.66       32.51      2.87 o 
   6   2   7        7.98        3.54      1.96 o 
   8   2   7      150.32      131.44      5.44 o 
  10   2   7      116.26      109.30      5.02 o 
  12   2   7       31.18       23.28      2.82 o 
  14   2   7      833.99      879.97     11.49 o 
  16   2   7       15.44       27.62      3.21 o 
  18   2   7      396.41      384.11      6.47 o 
  20   2   7      685.29      671.90      8.56 o 
  22   2   7      494.15      498.14     14.14 o 
  24   2   7        0.16        0.03      3.74 o 
  26   2   7       50.94       50.25      6.49 o 
  28   2   7       59.45       58.29      8.38 o 
  30   2   7       11.95       -1.45      5.54 o 
  32   2   7        1.55       -6.79      6.79 o 
 -35   3   7       14.39       14.72      7.20 o 
 -33   3   7        6.00        5.25      6.21 o 
 -31   3   7       29.46       41.63      8.13 o 
 -29   3   7       89.42      112.35     10.71 o 
 -27   3   7       78.34       65.93     22.73 o 
 -25   3   7        1.46       -4.48      4.49 o 
 -23   3   7      192.50      176.25     12.27 o 
 -21   3   7      466.07      537.79     17.64 o 
 -19   3   7      145.19      154.26     12.45 o 
 -17   3   7      405.64      342.70     13.47 o 
 -15   3   7      111.85      108.93     11.23 o 
 -13   3   7       87.09      137.20      9.90 o 
 -11   3   7      843.05      851.57     13.96 o 
  -9   3   7        7.04        6.00      2.23 o 
  -7   3   7     1074.00     1157.37     13.91 o 
  -5   3   7      343.49      324.74      7.00 o 
  -3   3   7     2587.82     2475.53     35.64 o 
  -1   3   7      224.30      262.62      8.55 o 
   1   3   7      287.27      267.97     10.69 o 
   3   3   7      313.01      280.11      6.59 o 
   5   3   7      699.25      682.66     11.72 o 
   7   3   7     1813.01     1787.56     21.73 o 
   9   3   7      198.52      214.55      6.57 o 
  11   3   7      128.72      144.95      6.11 o 
  13   3   7       12.38        7.71      1.82 o 
  15   3   7       18.55       21.40      2.26 o 
  17   3   7     1001.59     1008.72     17.16 o 
  19   3   7      607.20      615.65     15.54 o 
  21   3   7      214.17      223.42     10.22 o 
  23   3   7       64.77       65.28      6.88 o 
  25   3   7        0.10       -0.56      4.84 o 
  27   3   7       81.54       83.61      9.61 o 
  29   3   7       75.89       84.51     14.19 o 
  31   3   7        0.32       -7.11      7.11 o 
 -34   4   7      112.36      121.53     12.99 o 
 -32   4   7        0.00       -2.10      5.63 o 
 -30   4   7        1.77        3.40      5.23 o 
 -28   4   7        1.64       -2.27      6.01 o 
 -26   4   7      256.05      272.56     13.81 o 
 -24   4   7      114.39      116.52     15.31 o 
 -22   4   7        0.48        8.73      6.94 o 
 -20   4   7       34.99       37.13      6.60 o 
 -18   4   7       37.64       44.86     10.20 o 
 -16   4   7       68.31       58.83      7.03 o 
 -14   4   7      604.50      687.56     15.14 o 
 -12   4   7      474.18      499.02     13.05 o 
 -10   4   7      681.26      636.62     12.50 o 
  -8   4   7      175.95      176.84      6.69 o 
  -6   4   7      847.82      866.89     13.63 o 
  -4   4   7        7.27        5.45      2.26 o 
  -2   4   7      601.22      547.00      8.87 o 
   0   4   7     1257.01     1347.93     14.68 o 
   2   4   7       84.04       72.48      3.95 o 
   4   4   7      383.93      396.57     13.28 o 
   6   4   7     1669.75     1698.76     29.80 o 
   8   4   7      374.17      404.87      8.55 o 
  10   4   7       17.84       15.71      2.28 o 
  12   4   7      222.59      172.20      4.86 o 
  14   4   7      163.26      163.50      7.72 o 
  16   4   7       26.38       34.41      2.77 o 
  18   4   7       56.53       61.20      6.50 o 
  20   4   7       56.50       43.65      7.05 o 
  22   4   7      201.12      190.76     12.15 o 
  24   4   7       22.03       28.70     11.16 o 
  26   4   7        0.62        2.06      5.24 o 
  28   4   7        2.72       -1.51      5.88 o 
  30   4   7       20.11       16.94      8.99 o 
 -33   5   7       16.49       34.90      8.04 o 
 -31   5   7       55.26       54.08     19.83 o 
 -29   5   7        0.03       -4.30      5.32 o 
 -27   5   7       21.77       22.66      6.52 o 
 -25   5   7        0.19       -4.42      4.42 o 
 -23   5   7        3.05        5.45      5.39 o 
 -21   5   7        1.03        1.05      5.09 o 
 -19   5   7       86.08       74.55      8.50 o 
 -17   5   7        5.79        7.77      4.92 o 
 -15   5   7       69.58       59.03      6.23 o 
 -13   5   7      372.31      376.07     12.23 o 
 -11   5   7     2372.71     2427.63     31.98 o 
  -9   5   7       78.17       95.80      9.44 o 
  -7   5   7     1003.48      935.40     17.88 o 
  -5   5   7      762.06      827.28     13.86 o 
  -3   5   7      216.94      189.57      7.81 o 
  -1   5   7       70.18       72.52      5.10 o 
   1   5   7     2037.72     2007.44     22.96 o 
   3   5   7      224.69      230.89     18.88 o 
   5   5   7      205.12      195.61     10.50 o 
   7   5   7      497.14      487.65     11.83 o 
   9   5   7     1223.23     1300.62     20.01 o 
  11   5   7      597.67      568.40     12.48 o 
  13   5   7      401.90      377.67      9.89 o 
  15   5   7       60.96       50.70      3.18 o 
  17   5   7       99.44       70.75      8.48 o 
  19   5   7       52.33       53.24      9.44 o 
  21   5   7      122.77      128.20     16.40 o 
  23   5   7       70.58       59.07      8.95 o 
  25   5   7       29.06       34.84      7.81 o 
  27   5   7        7.57        6.02      6.71 o 
  29   5   7      152.65      171.23     18.80 o 
 -32   6   7      149.74      156.70     16.14 o 
 -30   6   7        6.00       12.04      8.00 o 
 -28   6   7        2.01       -1.41      6.16 o 
 -26   6   7       15.35       30.66      8.67 o 
 -24   6   7       27.38       25.48      8.39 o 
 -22   6   7       16.74       17.66      7.90 o 
 -20   6   7      915.51      935.59     31.04 o 
 -18   6   7      207.30      197.75     12.18 o 
 -16   6   7      561.97      529.19     17.72 o 
 -14   6   7      164.33      157.03     22.24 o 
 -12   6   7      189.79      229.92     10.18 o 
 -10   6   7      244.38      238.55     12.31 o 
  -8   6   7       45.71       32.28      5.21 o 
  -6   6   7     1119.58     1070.57     20.16 o 
  -4   6   7     3316.68     3353.70     40.18 o 
  -2   6   7       48.50       42.86      6.53 o 
   0   6   7      647.54      651.00     17.47 o 
   2   6   7      131.40      146.60     13.81 o 
   4   6   7      566.60      636.18     14.51 o 
   6   6   7      811.37      841.99     16.57 o 
   8   6   7       38.27       40.70      4.93 o 
  10   6   7     1624.66     1460.88     22.58 o 
  12   6   7      294.98      277.32     13.31 o 
  14   6   7       46.61       28.19      4.22 o 
  16   6   7      100.44       85.88      5.38 o 
  18   6   7       23.52       28.33      7.04 o 
  20   6   7       86.61      103.74     15.41 o 
  22   6   7        1.09       -1.59      5.41 o 
  24   6   7       13.50        4.31      6.43 o 
  26   6   7      115.76      120.76     21.50 o 
  28   6   7       22.59       17.03     10.40 o 
 -31   7   7       38.84       42.51     10.30 o 
 -29   7   7        2.69       17.00      8.16 o 
 -27   7   7        3.58        3.34      6.52 o 
 -25   7   7       26.19       29.87      9.01 o 
 -23   7   7      103.69      111.86     10.58 o 
 -21   7   7       34.31       39.88      8.19 o 
 -19   7   7      149.76      152.90     11.77 o 
 -17   7   7      177.63      166.88     12.53 o 
 -15   7   7      471.16      457.14     17.13 o 
 -13   7   7       64.28       66.61     12.13 o 
 -11   7   7      648.18      712.65     17.35 o 
  -9   7   7      144.59      127.61      9.96 o 
  -7   7   7      192.84      181.08      9.82 o 
  -5   7   7      133.10      154.53      9.59 o 
  -3   7   7      110.23      102.02      8.09 o 
  -1   7   7      702.80      742.48     27.92 o 
   1   7   7      124.11      104.00     10.56 o 
   3   7   7       39.63       26.22     10.30 o 
   5   7   7      158.22      177.99     13.30 o 
   7   7   7      126.51      130.09     12.10 o 
   9   7   7     1144.84     1132.38     20.41 o 
  11   7   7       42.42       43.81      5.36 o 
  13   7   7        6.22        3.31      3.57 o 
  15   7   7        4.06        4.14      3.52 o 
  17   7   7        0.14       -2.77      2.88 o 
  19   7   7       79.39       76.76     10.41 o 
  21   7   7        0.78       -0.97      6.00 o 
  23   7   7        0.00        0.73      6.54 o 
  25   7   7        0.45       -1.30      6.74 o 
  27   7   7      116.21      153.99     19.67 o 
 -28   8   7        0.03       10.78      9.09 o 
 -26   8   7       11.32       16.88      6.95 o 
 -24   8   7        1.43       -3.81      8.98 o 
 -22   8   7       24.71       26.27      7.23 o 
 -20   8   7       64.94       57.02      9.06 o 
 -18   8   7      163.32      125.12     11.50 o 
 -16   8   7      121.17      142.93     12.01 o 
 -14   8   7      231.78      255.98     14.23 o 
 -12   8   7       83.63       84.25     12.88 o 
 -10   8   7      162.11      158.80     10.35 o 
  -8   8   7      362.83      358.41     13.37 o 
  -6   8   7      582.57      570.13     16.32 o 
  -4   8   7       59.60       68.16      9.34 o 
  -2   8   7        9.38       20.61      5.60 o 
   0   8   7       86.40       93.27     10.26 o 
   2   8   7      302.21      300.41     14.84 o 
   4   8   7      432.45      380.64     26.52 o 
   6   8   7      619.23      556.61     21.77 o 
   8   8   7        3.24        3.34      4.74 o 
  10   8   7        0.04       -3.28      5.58 o 
  12   8   7      154.12      150.15     14.13 o 
  14   8   7       23.39       24.60      5.21 o 
  16   8   7        1.93       -3.59      3.59 o 
  18   8   7       71.83       80.45      7.06 o 
  20   8   7        8.22        7.39      7.45 o 
  22   8   7        5.31       11.27      7.49 o 
  24   8   7        4.16        5.01      7.86 o 
 -27   9   7       51.93       70.84     12.82 o 
 -25   9   7       13.98        9.26      8.16 o 
 -23   9   7       14.07       -2.88      7.10 o 
 -21   9   7        4.01       -4.22      7.08 o 
 -19   9   7        3.02        5.31      6.38 o 
 -17   9   7       11.47        9.42      8.69 o 
 -15   9   7        8.11       -1.89      5.83 o 
 -13   9   7        3.42       -0.48     13.06 o 
 -11   9   7       56.96       72.40      8.18 o 
  -9   9   7        1.21       -4.40      4.60 o 
  -7   9   7       83.14       81.26      8.69 o 
  -5   9   7      393.68      371.14     14.18 o 
  -3   9   7      380.37      391.04     14.23 o 
  -1   9   7        9.48        8.39      6.85 o 
   1   9   7      256.42      275.12     15.09 o 
   3   9   7       10.07        7.07      6.13 o 
   5   9   7       31.66       34.61      7.36 o 
   7   9   7       11.69        4.02      5.46 o 
   9   9   7        0.00       -4.60      4.60 o 
  11   9   7        3.91       -1.96      9.13 o 
  13   9   7      216.52      223.68     12.79 o 
  15   9   7        7.40        1.22      5.02 o 
  17   9   7       24.22       23.02      8.23 o 
  19   9   7       49.18       60.44     12.45 o 
  21   9   7        0.55        5.41      7.53 o 
 -24  10   7       81.96       80.24     13.95 o 
 -22  10   7        0.16        1.28      8.22 o 
 -20  10   7       18.31       25.77     10.56 o 
 -18  10   7        0.21       -7.51      7.51 o 
 -16  10   7        7.61        8.16      8.41 o 
 -14  10   7       17.13       21.83      9.89 o 
 -12  10   7       33.76       23.72      9.74 o 
 -10  10   7        0.00       -0.93      7.45 o 
  -8  10   7       52.88       69.22      9.71 o 
  -6  10   7       25.14       31.46      8.26 o 
  -4  10   7      308.74      341.05     24.82 o 
  -2  10   7        3.87        1.74      8.79 o 
   0  10   7      165.83      205.24     20.79 o 
   2  10   7       32.02       27.18     10.08 o 
   4  10   7        4.79       -4.98      6.86 o 
   6  10   7       55.78       53.20     11.48 o 
   8  10   7       91.76       93.85     13.44 o 
  10  10   7        1.13        4.02      7.00 o 
  12  10   7        0.31        5.38      6.78 o 
  14  10   7        7.19        5.10      6.93 o 
  16  10   7       63.49       66.00     10.23 o 
  18  10   7       88.75      107.21     11.00 o 
 -19  11   7        2.64        1.12      9.08 o 
 -17  11   7       16.21       25.52     11.08 o 
 -15  11   7       14.03       19.40     10.64 o 
 -13  11   7        4.84       18.09     10.33 o 
 -11  11   7       27.56       19.78     11.32 o 
  -9  11   7        0.90       -5.15      8.29 o 
  -7  11   7       60.92       95.78     12.15 o 
  -5  11   7        0.48        1.82      9.65 o 
  -3  11   7       53.23       57.48     14.64 o 
  -1  11   7      119.54      108.93     17.71 o 
   1  11   7       13.78       19.89     10.79 o 
   3  11   7        5.01       16.20      9.87 o 
   5  11   7       10.76       19.87      9.86 o 
   7  11   7        0.90       11.77      8.67 o 
   9  11   7       43.73       38.27     11.03 o 
  11  11   7       26.70       18.93      9.20 o 
  13  11   7       92.95       91.52     13.59 o 
  15  11   7        0.05        0.67      7.21 o 
 -14  12   7       14.87       23.12     12.03 o 
 -12  12   7        8.71        8.45     10.42 o 
 -10  12   7        5.78       -8.07      8.07 o 
  -6  12   7       54.29       65.42     17.11 o 
  -4  12   7       15.88       19.86     12.37 o 
  -2  12   7       25.95       36.32     13.21 o 
   0  12   7       13.79       14.86     11.89 o 
   2  12   7        3.94       11.17     10.99 o 
   4  12   7       52.14       51.06     14.04 o 
   6  12   7        5.58        6.96      9.09 o 
   8  12   7        0.67        1.81      8.96 o 
 -36   0   8       48.73       58.58     13.64 o 
 -34   0   8       26.20       26.19     11.24 o 
 -32   0   8       21.23       31.90     10.95 o 
 -30   0   8      148.34      126.62     16.98 o 
 -28   0   8        0.68        5.20      7.36 o 
 -26   0   8      716.56      665.23     29.36 o 
 -24   0   8      160.00      166.25     17.12 o 
 -22   0   8      726.89      661.01     27.76 o 
 -20   0   8      758.49      723.23     28.71 o 
 -18   0   8      233.34      247.97     17.29 o 
 -16   0   8       94.70      110.92     12.49 o 
 -14   0   8      941.39      962.01     30.22 o 
 -12   0   8     1654.99     1751.73     32.76 o 
 -10   0   8     7677.42     7732.09     71.59 o 
  -8   0   8       92.15      120.16      6.78 o 
  -6   0   8      159.74      230.70     11.38 o 
  -4   0   8     1645.71     1593.49     21.39 o 
  -2   0   8      126.21       89.24      5.60 o 
   0   0   8     1561.00     1514.41     25.61 o 
   2   0   8     1114.06     1210.63     22.09 o 
   4   0   8     2499.02     2515.86     35.62 o 
   6   0   8      142.17      171.15      8.34 o 
   8   0   8      543.57      555.65     23.41 o 
  10   0   8    12183.47    11942.39    198.53 o 
  12   0   8     1173.31     1183.85     37.97 o 
  14   0   8     4974.30     4883.14     60.31 o 
  16   0   8       78.08      101.28     11.14 o 
  18   0   8      970.39      965.15     20.20 o 
  20   0   8       60.12       81.30      7.19 o 
  22   0   8      204.34      191.94      9.52 o 
  24   0   8       57.75       66.49      6.86 o 
  26   0   8      303.15      386.05     13.43 o 
  28   0   8        1.20       -3.46      4.19 o 
  30   0   8       11.33       16.73      4.79 o 
 -37   1   8      101.19       82.89     14.87 o 
 -35   1   8        2.19       -1.82      6.22 o 
 -33   1   8        3.53        6.14      6.36 o 
 -31   1   8       72.32       74.16      9.80 o 
 -29   1   8       24.38       25.93      6.75 o 
 -27   1   8      278.95      254.86     13.65 o 
 -25   1   8        1.86        7.53      5.11 o 
 -23   1   8      162.81      182.52     13.90 o 
 -21   1   8      816.84      766.76     23.35 o 
 -19   1   8      420.32      391.27     14.94 o 
 -17   1   8        7.46        7.16      4.53 o 
 -15   1   8        3.59       -0.56      3.34 o 
 -13   1   8     1244.25     1277.21     20.29 o 
 -11   1   8     3787.87     3900.87     32.34 o 
  -9   1   8      267.29      277.63     11.23 o 
  -7   1   8     1387.47     1476.22     14.83 o 
  -5   1   8      622.09      651.22     10.57 o 
  -3   1   8       65.06       80.98      3.82 o 
  -1   1   8      838.53      862.38     11.42 o 
   1   1   8       49.51       46.41      3.80 o 
   3   1   8      388.91      488.98     12.96 o 
   5   1   8      179.63      187.59      5.97 o 
   7   1   8     1099.82     1140.50     18.16 o 
   9   1   8      916.97      900.02     16.09 o 
  11   1   8     3305.98     3185.07     30.33 o 
  13   1   8      453.42      476.48      9.48 o 
  15   1   8      645.81      605.92     12.91 o 
  17   1   8       14.32       10.08      2.74 o 
  19   1   8      282.88      271.95      7.35 o 
  21   1   8        4.42        8.22      2.61 o 
  23   1   8       22.49       28.70      3.54 o 
  25   1   8        0.00       -2.51      2.58 o 
  27   1   8        3.58        6.08      2.97 o 
  29   1   8        0.43       -1.44      4.45 o 
  31   1   8      152.76      161.29     12.65 o 
 -36   2   8        0.98        0.77      6.35 o 
 -34   2   8        7.28        4.18      6.40 o 
 -32   2   8       12.36       29.31      7.73 o 
 -30   2   8      238.45      240.82     14.82 o 
 -28   2   8       34.37       51.71      8.34 o 
 -26   2   8       41.37       44.49      7.78 o 
 -24   2   8     1386.93     1253.82     28.66 o 
 -22   2   8        2.90        1.63      5.26 o 
 -20   2   8       12.12       18.35      5.74 o 
 -18   2   8       18.91       32.40      6.50 o 
 -16   2   8      317.50      309.90     12.95 o 
 -14   2   8      151.43      168.52     18.23 o 
 -12   2   8      493.21      493.53     17.74 o 
 -10   2   8     1995.49     1980.93     22.23 o 
  -8   2   8       26.09       34.29      3.55 o 
  -6   2   8      789.78      910.50     12.29 o 
  -4   2   8        9.29        5.15      2.00 o 
  -2   2   8      513.16      649.51     10.03 o 
   0   2   8      487.54      533.61      8.98 o 
   2   2   8     2220.78     2361.97     24.49 o 
   4   2   8      233.94      254.61      7.02 o 
   6   2   8      623.30      602.45     12.71 o 
   8   2   8     1411.98     1438.14     21.33 o 
  10   2   8     2056.02     2124.08     22.73 o 
  12   2   8      681.24      684.81     14.16 o 
  14   2   8        1.85       -2.06      2.12 o 
  16   2   8      134.39      130.13      5.44 o 
  18   2   8       71.97       61.33      4.67 o 
  20   2   8        7.71        5.05      2.40 o 
  22   2   8       13.24       11.17      3.20 o 
  24   2   8       13.46       15.41      4.65 o 
  26   2   8       48.02       45.05      6.48 o 
  28   2   8      244.43      251.75     13.82 o 
  30   2   8      125.42      147.58     12.29 o 
 -35   3   8       57.50       66.47     10.07 o 
 -33   3   8      131.11      153.66     22.85 o 
 -31   3   8       30.23       24.60      9.73 o 
 -29   3   8       93.58       83.84     10.16 o 
 -27   3   8      353.31      350.31     23.19 o 
 -25   3   8      340.73      388.15     16.38 o 
 -23   3   8        5.53       -0.02      4.82 o 
 -21   3   8     1605.85     1587.56     31.76 o 
 -19   3   8     1078.80     1064.10     24.72 o 
 -17   3   8     1775.76     1745.96     47.92 o 
 -15   3   8      157.81      147.33     10.24 o 
 -13   3   8      530.67      573.13     13.66 o 
 -11   3   8      269.49      277.29     14.24 o 
  -9   3   8     1814.01     1740.83     19.57 o 
  -7   3   8     3102.30     2961.23     25.89 o 
  -5   3   8        2.15        2.35      2.67 o 
  -3   3   8      161.32      193.71      7.16 o 
  -1   3   8     2036.99     2021.22     24.69 o 
   1   3   8     2315.43     2429.81     24.14 o 
   3   3   8      517.74      515.37     10.78 o 
   5   3   8       97.07       95.38      9.19 o 
   7   3   8       57.95       63.71      5.93 o 
   9   3   8       13.08       10.21      2.75 o 
  11   3   8       20.17       21.58      3.18 o 
  13   3   8     1034.62      958.86     13.82 o 
  15   3   8       26.55       23.71      3.29 o 
  17   3   8      181.38      154.23     11.02 o 
  19   3   8        0.10       -1.52      4.43 o 
  21   3   8        2.98        2.71      3.94 o 
  23   3   8       40.17       27.40      8.08 o 
  25   3   8       24.92       31.43      5.85 o 
  27   3   8      117.89      145.44     12.39 o 
  29   3   8       63.80       70.15      9.62 o 
 -34   4   8        4.95        6.91      6.56 o 
 -32   4   8       38.11       35.12      8.71 o 
 -30   4   8       18.39       20.01      6.97 o 
 -28   4   8        5.16       -5.31      5.31 o 
 -26   4   8       10.37        8.68      6.04 o 
 -24   4   8      111.61      123.38     11.26 o 
 -22   4   8      341.92      322.27     14.95 o 
 -20   4   8      389.33      358.12     15.38 o 
 -18   4   8       58.04       68.45      8.21 o 
 -16   4   8       38.26       51.53      8.03 o 
 -14   4   8      216.85      188.03      8.40 o 
 -12   4   8     1619.37     1632.50     25.33 o 
 -10   4   8     2928.74     2845.09     35.51 o 
  -8   4   8        0.46       -2.59      2.80 o 
  -6   4   8     5946.68     6053.43     51.40 o 
  -4   4   8     1342.71     1391.67     18.42 o 
  -2   4   8      493.11      456.71     10.11 o 
   0   4   8        6.39        7.72      2.81 o 
   2   4   8     1154.92     1181.52     19.20 o 
   4   4   8       34.96       22.09      5.21 o 
   6   4   8      111.04      119.18      6.65 o 
   8   4   8      295.29      284.84      7.64 o 
  10   4   8       69.79       84.09      4.99 o 
  12   4   8       87.86       84.58      4.96 o 
  14   4   8      363.65      369.25      8.47 o 
  16   4   8      193.33      161.84      5.72 o 
  18   4   8       50.77       40.79      6.90 o 
  20   4   8       57.00       46.00      7.51 o 
  22   4   8       30.74       21.56      6.25 o 
  24   4   8       61.15       75.27      9.64 o 
  26   4   8      142.86      156.30     17.95 o 
  28   4   8        1.79        3.44      6.03 o 
 -33   5   8        7.24       18.01      7.24 o 
 -31   5   8       44.56       52.99      8.98 o 
 -29   5   8        8.96        7.49      6.27 o 
 -27   5   8       60.15       56.30     15.06 o 
 -25   5   8      106.24      108.89     10.83 o 
 -23   5   8      156.58      163.97     16.17 o 
 -21   5   8        6.06       -6.38      6.38 o 
 -19   5   8      352.18      294.57     18.50 o 
 -17   5   8       28.41       30.37      6.57 o 
 -15   5   8      102.82       72.03      8.53 o 
 -13   5   8      255.04      251.48     10.71 o 
 -11   5   8      167.57      158.04      8.98 o 
  -9   5   8        1.02        5.65      7.74 o 
  -7   5   8     1880.21     1844.29     28.22 o 
  -5   5   8     2645.07     2810.92    132.48 o 
  -3   5   8     1784.68     1767.20     22.12 o 
  -1   5   8        0.65       -2.68      2.68 o 
   1   5   8      923.95      883.42     18.27 o 
   3   5   8      333.58      359.72     20.71 o 
   5   5   8       95.83       99.03      6.64 o 
   7   5   8     1033.95      884.46     25.80 o 
   9   5   8      541.10      486.50     12.19 o 
  11   5   8      393.66      364.57     10.51 o 
  13   5   8      392.19      352.18     11.34 o 
  15   5   8       96.46      111.02     13.03 o 
  17   5   8        0.02       -2.98      4.30 o 
  19   5   8       42.34       49.70      7.87 o 
  21   5   8      243.48      294.60     15.19 o 
  23   5   8        0.69       -0.18      5.47 o 
  25   5   8      126.86      126.44     14.69 o 
  27   5   8        5.60        4.92     11.97 o 
 -32   6   8        0.43       -7.25      7.25 o 
 -30   6   8        4.35       11.87      8.14 o 
 -28   6   8       42.86       24.78      9.40 o 
 -26   6   8       12.21       15.16      8.77 o 
 -24   6   8      149.00      134.86     15.34 o 
 -22   6   8       52.54       60.48     11.42 o 
 -20   6   8       19.75       15.64      9.77 o 
 -18   6   8       23.18       20.67      8.82 o 
 -16   6   8        0.77       -4.88      4.88 o 
 -14   6   8      188.72      181.03     12.66 o 
 -12   6   8      188.42      158.07      9.68 o 
 -10   6   8       78.69       70.66      7.04 o 
  -8   6   8      512.75      507.26     15.41 o 
  -6   6   8       28.13       32.08      5.56 o 
  -4   6   8      403.55      398.90     13.00 o 
  -2   6   8     1147.59     1099.24     21.45 o 
   0   6   8      572.76      553.00     14.32 o 
   2   6   8      399.95      423.32     12.41 o 
   4   6   8        0.62       -0.03      3.40 o 
   6   6   8       39.48       33.98      4.97 o 
   8   6   8       33.06       31.63      6.86 o 
  10   6   8      219.33      180.20     14.33 o 
  12   6   8       85.08       85.86      6.50 o 
  14   6   8      111.99      106.82      6.99 o 
  16   6   8        4.61        3.28      4.22 o 
  18   6   8        0.00        2.32      5.72 o 
  20   6   8      136.15      139.28     16.49 o 
  22   6   8       26.74       19.28      9.55 o 
  24   6   8       16.29       20.61      7.59 o 
  26   6   8       40.91       32.30      8.78 o 
 -31   7   8       50.43       29.87     10.05 o 
 -29   7   8       53.79       36.97     10.39 o 
 -27   7   8        9.71       17.23      8.67 o 
 -25   7   8        0.03       -1.39     11.01 o 
 -23   7   8      164.74      173.39     13.36 o 
 -21   7   8       23.21       19.51      6.79 o 
 -19   7   8       56.30       47.81      8.34 o 
 -17   7   8       32.43       51.73      8.28 o 
 -15   7   8        3.27        7.19      5.75 o 
 -13   7   8        2.48        3.08      5.96 o 
 -11   7   8        0.56        0.82      4.60 o 
  -9   7   8       83.97       82.48      7.94 o 
  -7   7   8     1432.72     1394.75     25.24 o 
  -5   7   8      679.69      692.46     21.75 o 
  -3   7   8      290.95      292.13     11.87 o 
  -1   7   8       69.53       69.69      9.36 o 
   1   7   8        5.62        1.04      5.52 o 
   3   7   8      585.11      584.98     19.31 o 
   5   7   8      218.80      193.47      9.50 o 
   7   7   8       15.30       15.52      4.49 o 
   9   7   8       53.50       46.64      5.71 o 
  11   7   8       23.69       26.28      4.93 o 
  13   7   8       83.15       74.52     13.73 o 
  15   7   8      242.23      266.16      9.58 o 
  17   7   8        1.45       -1.30      3.06 o 
  19   7   8      467.17      485.42     20.38 o 
  21   7   8       25.26       28.94      8.41 o 
  23   7   8      154.24      135.22     20.58 o 
  25   7   8        3.68        0.07      7.23 o 
 -28   8   8        3.63        7.17     10.67 o 
 -26   8   8       24.77       35.53      8.76 o 
 -24   8   8       53.90       69.55     10.12 o 
 -22   8   8        1.06        2.34      6.60 o 
 -20   8   8        0.05        4.69     12.28 o 
 -18   8   8      236.60      240.86     14.47 o 
 -16   8   8        9.96       11.56      7.78 o 
 -14   8   8        0.31        1.39      5.72 o 
 -12   8   8        6.07        7.33      5.58 o 
 -10   8   8       16.67       24.69      6.13 o 
  -8   8   8      547.01      574.02     28.40 o 
  -6   8   8       79.82       86.17      8.47 o 
  -4   8   8      611.86      578.79     16.68 o 
  -2   8   8     1877.91     1834.68     46.83 o 
   0   8   8      286.35      291.19     15.05 o 
   2   8   8       58.73       59.43     10.38 o 
   4   8   8        6.27        3.88      5.83 o 
   6   8   8      160.78      131.90     11.09 o 
   8   8   8      103.89       97.26     11.29 o 
  10   8   8       34.98       40.51      7.19 o 
  12   8   8       84.80       81.72      7.43 o 
  14   8   8       76.19       78.14      8.90 o 
  16   8   8      276.27      293.04     12.75 o 
  18   8   8      143.20      145.84      9.48 o 
  20   8   8       22.87       25.26      8.92 o 
  22   8   8       12.93        2.98      7.51 o 
 -25   9   8       74.30       75.27     13.96 o 
 -23   9   8        0.59       -8.26     10.88 o 
 -21   9   8        1.66       -3.90      6.34 o 
 -19   9   8       17.51       25.72      8.37 o 
 -17   9   8        5.69       -5.87      5.87 o 
 -15   9   8        9.43        1.81     22.98 o 
 -13   9   8       52.12       43.21      8.64 o 
 -11   9   8      118.66      137.44     10.71 o 
  -9   9   8       18.47       18.51      6.43 o 
  -7   9   8      472.75      487.56     18.03 o 
  -5   9   8      701.64      700.09     23.83 o 
  -3   9   8       17.06       20.30      7.95 o 
  -1   9   8       35.61       25.58      8.10 o 
   1   9   8       34.79       30.85      7.81 o 
   3   9   8      465.29      472.38     22.99 o 
   5   9   8       68.91       45.72      8.23 o 
   7   9   8      160.39      171.88     12.84 o 
   9   9   8       99.75      108.12     10.63 o 
  11   9   8        5.22        6.32      9.83 o 
  13   9   8        2.64        3.10      8.72 o 
  15   9   8       49.16       63.86     13.19 o 
  17   9   8        4.01        7.61      5.24 o 
  19   9   8       23.10       24.96      4.78 o 
  21   9   8       58.84       60.15     11.80 o 
 -22  10   8      141.96      157.91     18.71 o 
 -20  10   8       33.39       29.44     11.26 o 
 -18  10   8       17.64       38.35     11.56 o 
 -16  10   8        0.01       -7.65      7.65 o 
 -14  10   8       36.87        6.75      9.11 o 
 -12  10   8        0.28       -3.70      7.70 o 
 -10  10   8       16.98       23.53      7.89 o 
  -8  10   8        0.37       -3.80      9.61 o 
  -6  10   8        7.99       19.96     10.85 o 
  -4  10   8       99.71       90.77     16.06 o 
  -2  10   8        1.04       -6.10      6.10 o 
   0  10   8       67.86       68.82     10.29 o 
   2  10   8        2.35        4.42      6.83 o 
   4  10   8       85.81       86.81     11.95 o 
   6  10   8        0.07       -2.12      5.63 o 
   8  10   8       42.60       38.23      8.19 o 
  10  10   8        4.09        0.81      5.59 o 
  12  10   8       59.39       63.58      9.16 o 
  14  10   8       21.70       21.40      6.99 o 
  16  10   8        2.58        5.71      8.94 o 
 -19  11   8      101.02       96.51     16.49 o 
 -17  11   8       25.95       35.40     12.75 o 
 -15  11   8      112.81      134.16     18.57 o 
 -13  11   8        1.49       12.32     10.59 o 
 -11  11   8       43.46       54.46     13.60 o 
  -9  11   8       25.94       25.91     11.94 o 
  -7  11   8      235.86      253.94     26.37 o 
  -5  11   8       25.57        9.43     10.96 o 
  -3  11   8       83.68       76.91     16.41 o 
  -1  11   8       53.33       59.20     14.79 o 
   1  11   8        2.76        4.03      8.82 o 
   3  11   8        6.69        9.80      9.39 o 
   5  11   8        2.31        7.01      9.04 o 
   7  11   8       34.70       25.41      9.80 o 
   9  11   8       34.60       30.02     10.60 o 
  11  11   8        5.89        6.01      8.21 o 
  13  11   8       20.45       52.04     11.29 o 
 -12  12   8       26.72       31.89     13.80 o 
  -6  12   8        7.38       13.02     12.89 o 
  -4  12   8        9.68        5.13     11.57 o 
  -2  12   8       41.84       23.77     13.28 o 
   0  12   8        3.31       -1.43     10.41 o 
   2  12   8        3.63       11.65     10.27 o 
   4  12   8        0.07        4.43      9.87 o 
   6  12   8      112.32      126.22     17.77 o 
 -35   1   9       30.90       28.44     10.25 o 
 -33   1   9        7.91       -5.83      5.83 o 
 -31   1   9        4.43       -5.52      5.52 o 
 -29   1   9       14.04        7.67      6.21 o 
 -27   1   9       60.39       73.85      9.47 o 
 -25   1   9        1.18       -4.88      4.88 o 
 -23   1   9        0.04       -4.74      4.74 o 
 -21   1   9        5.61        0.16      5.05 o 
 -19   1   9       55.00       58.61      8.28 o 
 -17   1   9       47.58       59.94     14.24 o 
 -15   1   9        3.27        4.14      4.30 o 
 -13   1   9        0.29       -1.50      2.98 o 
 -11   1   9       29.83       26.69      3.19 o 
  -9   1   9     2725.38     2900.34     24.43 o 
  -7   1   9      404.71      467.91      8.54 o 
  -5   1   9     3548.97     3645.48     28.11 o 
  -3   1   9       32.02       26.18      3.11 o 
  -1   1   9     1799.91     1900.83     22.10 o 
   1   1   9      222.62      206.03      7.90 o 
   3   1   9     2529.63     2626.72     38.53 o 
   5   1   9      169.60      169.56      6.31 o 
   7   1   9       29.39       28.41      4.33 o 
   9   1   9      376.50      353.86     20.29 o 
  11   1   9      709.53      728.87     13.93 o 
  13   1   9        0.00       -1.69      2.55 o 
  15   1   9      486.95      495.28     12.09 o 
  17   1   9      522.08      515.19     10.31 o 
  19   1   9      114.35      123.97      5.86 o 
  21   1   9        0.02       -0.19      2.85 o 
  23   1   9      132.60      128.87      6.06 o 
  25   1   9        0.01       -1.65      2.69 o 
  27   1   9       60.85       73.42      4.89 o 
  29   1   9        4.21        8.13      5.23 o 
 -36   2   9       43.49       40.50      9.38 o 
 -34   2   9       17.52       12.19      7.47 o 
 -32   2   9       55.63       47.66      9.12 o 
 -30   2   9       12.11       11.73      6.90 o 
 -28   2   9       15.94       17.03     11.70 o 
 -26   2   9       92.96       81.30      9.96 o 
 -24   2   9      848.47      869.49     24.35 o 
 -22   2   9       24.46       21.21      6.84 o 
 -20   2   9      595.00      594.89     42.55 o 
 -18   2   9      302.18      299.91     13.94 o 
 -16   2   9      265.01      256.31     14.22 o 
 -14   2   9       96.21      112.96      6.74 o 
 -12   2   9       95.96       95.50      8.75 o 
 -10   2   9      170.14      214.13      6.68 o 
  -8   2   9      292.52      321.57      8.79 o 
  -6   2   9      450.50      525.36      9.85 o 
  -4   2   9        0.28        7.57      3.19 o 
  -2   2   9     1228.40     1293.85     16.55 o 
   0   2   9     3547.45     3674.52     35.04 o 
   2   2   9      276.88      284.41      8.03 o 
   4   2   9        2.86        3.93      3.36 o 
   6   2   9      179.96      181.93     11.86 o 
   8   2   9     1686.81     1572.26     23.50 o 
  10   2   9       20.45       14.72      2.97 o 
  12   2   9      700.41      701.14     12.04 o 
  14   2   9      894.79      858.31     17.53 o 
  16   2   9      249.75      264.89      7.41 o 
  18   2   9       33.50       27.48      3.69 o 
  20   2   9        4.46        8.47      2.72 o 
  22   2   9      148.12      134.84      5.53 o 
  24   2   9       46.06       50.51      7.67 o 
  26   2   9        0.16       -2.41      4.52 o 
  28   2   9        4.44        7.21      5.05 o 
 -35   3   9       44.52       40.01      9.53 o 
 -33   3   9        0.79       13.02      7.48 o 
 -31   3   9        1.53       -0.20      6.07 o 
 -29   3   9       80.13       83.28     22.17 o 
 -27   3   9      163.51      155.35     12.92 o 
 -25   3   9       22.13       22.15      6.99 o 
 -23   3   9      766.56      762.41     25.69 o 
 -21   3   9      196.95      184.34     13.04 o 
 -19   3   9       20.78       35.52      6.89 o 
 -17   3   9      242.90      229.26     12.25 o 
 -15   3   9      322.57      345.73     19.80 o 
 -13   3   9      135.06      126.61      7.37 o 
 -11   3   9       81.08       91.00      6.70 o 
  -9   3   9       67.71       62.71      4.96 o 
  -7   3   9      658.53      716.74     14.11 o 
  -5   3   9      242.25      234.15     11.71 o 
  -3   3   9        6.33        7.41      2.77 o 
  -1   3   9      266.25      237.98      8.39 o 
   1   3   9     1888.60     1920.55     35.01 o 
   3   3   9      119.28      123.35      7.50 o 
   5   3   9      398.92      429.26     10.34 o 
   7   3   9      182.10      180.33      6.49 o 
   9   3   9       50.82       52.54      4.33 o 
  11   3   9       14.47       15.09      3.10 o 
  13   3   9       14.11       15.82      3.11 o 
  15   3   9        0.06       -3.05      3.05 o 
  17   3   9       43.45       38.38      3.61 o 
  19   3   9       30.80       38.43      3.42 o 
  21   3   9        5.84        8.40      4.47 o 
  23   3   9       18.32       11.08      4.71 o 
  25   3   9        0.52       -1.98      4.36 o 
  27   3   9       42.33       61.87      9.38 o 
  29   3   9      123.46      123.57     14.44 o 
 -34   4   9       21.93       23.65     13.60 o 
 -32   4   9        4.40        5.66      6.89 o 
 -30   4   9       62.41       75.84     10.33 o 
 -28   4   9       16.56       12.17     10.31 o 
 -26   4   9      194.05      196.65     14.27 o 
 -24   4   9      681.59      734.63     22.55 o 
 -22   4   9       27.51       13.39      7.65 o 
 -20   4   9      213.89      204.91     18.16 o 
 -18   4   9        0.59        6.19      5.34 o 
 -16   4   9       98.68       56.85      8.08 o 
 -14   4   9       83.23       74.47      7.23 o 
 -12   4   9      477.73      491.83     18.34 o 
 -10   4   9       89.95      104.50     10.68 o 
  -8   4   9      527.94      503.93     11.63 o 
  -6   4   9       46.56       65.88      4.72 o 
  -4   4   9       12.33        7.69      2.94 o 
  -2   4   9       88.08       65.56      6.67 o 
   0   4   9       57.93       64.14      5.92 o 
   2   4   9      263.04      238.37     10.38 o 
   4   4   9       22.69       39.45      4.91 o 
   6   4   9        7.54       22.07      5.86 o 
   8   4   9       23.14       50.30      5.13 o 
  10   4   9     1203.70     1110.09     18.51 o 
  12   4   9       96.22       93.41      6.21 o 
  14   4   9     1071.41     1047.16     17.24 o 
  16   4   9      181.12      147.09      9.38 o 
  18   4   9       61.60       58.99      5.67 o 
  20   4   9        4.08        4.76      5.51 o 
  22   4   9        2.56       -3.96      4.95 o 
  24   4   9        3.43        8.99      6.05 o 
  26   4   9        0.63       -0.69      6.02 o 
  28   4   9       43.62       34.31     10.59 o 
 -33   5   9       14.92       21.36      9.98 o 
 -31   5   9       16.73       33.27     10.81 o 
 -29   5   9       20.53       26.22     10.01 o 
 -27   5   9       37.51       33.51     10.35 o 
 -25   5   9      247.27      263.25     19.55 o 
 -23   5   9      267.21      309.73     20.51 o 
 -21   5   9       49.12       44.61      8.23 o 
 -19   5   9       12.72        2.16      5.88 o 
 -17   5   9      694.51      743.98     22.24 o 
 -15   5   9       66.74       56.97      8.42 o 
 -13   5   9      122.38      113.79      8.64 o 
 -11   5   9      504.95      545.33     15.01 o 
  -9   5   9      422.52      429.26     13.58 o 
  -7   5   9      573.35      616.34     16.04 o 
  -5   5   9     2397.20     2281.83     32.67 o 
  -3   5   9       16.26        4.06      3.53 o 
  -1   5   9      250.87      264.75     10.35 o 
   1   5   9      544.82      527.72     13.78 o 
   3   5   9      143.45      131.64      8.15 o 
   5   5   9       73.87       49.53      5.52 o 
   7   5   9      425.32      441.12     12.21 o 
   9   5   9       18.58       19.18      5.47 o 
  11   5   9      241.64      256.16      9.17 o 
  13   5   9        0.03       -0.09      4.34 o 
  15   5   9      238.57      222.10      8.09 o 
  17   5   9       70.07       64.69      6.19 o 
  19   5   9       26.19       20.19      9.94 o 
  21   5   9      108.01      120.44     21.77 o 
  23   5   9       63.64       71.08     10.18 o 
  25   5   9       47.56       58.89      9.54 o 
  27   5   9        4.28       -1.64      7.98 o 
 -32   6   9        2.32       -1.22      7.97 o 
 -30   6   9       14.17        6.86      8.23 o 
 -28   6   9        0.89        4.83      7.97 o 
 -26   6   9      136.72      135.40     16.05 o 
 -24   6   9        0.02        1.96      8.50 o 
 -22   6   9      119.95       99.19     10.82 o 
 -20   6   9        3.06        1.58      8.50 o 
 -18   6   9        6.46       -1.24      6.55 o 
 -16   6   9      224.47      182.82     13.39 o 
 -14   6   9      180.62      156.90     12.45 o 
 -12   6   9      143.70      143.92     13.27 o 
 -10   6   9        0.37        5.05      4.42 o 
  -8   6   9      127.64      126.51      8.97 o 
  -6   6   9      137.56      124.02      8.88 o 
  -4   6   9       29.40       23.23      6.08 o 
  -2   6   9       11.82       15.80      6.37 o 
   0   6   9      139.99      133.87      8.67 o 
   2   6   9      255.47      257.91     10.54 o 
   4   6   9       16.77       18.90      4.56 o 
   6   6   9      266.92      267.83     19.23 o 
   8   6   9      179.16      142.07      8.50 o 
  10   6   9       57.24       45.76      5.42 o 
  12   6   9      367.45      393.05     11.77 o 
  14   6   9        1.96       -0.57      3.33 o 
  16   6   9      604.92      638.85     14.69 o 
  18   6   9        3.37        1.89      5.98 o 
  20   6   9      205.12      194.23     14.93 o 
  22   6   9       52.45       74.70     12.75 o 
  24   6   9       20.81       29.49      8.54 o 
 -29   7   9        0.57       18.98      8.75 o 
 -27   7   9        1.25       -0.54     17.12 o 
 -25   7   9       15.36       13.52      7.58 o 
 -23   7   9       93.70       78.84     11.34 o 
 -21   7   9        0.47        3.06      7.94 o 
 -19   7   9        0.14        0.54      5.92 o 
 -17   7   9       12.51       18.03      6.92 o 
 -15   7   9       56.61       51.75      9.02 o 
 -13   7   9      191.95      184.57     13.72 o 
 -11   7   9       91.90       87.68      9.76 o 
  -9   7   9      585.96      620.65     17.46 o 
  -7   7   9      355.28      399.26     17.40 o 
  -5   7   9      885.57      896.55     25.97 o 
  -3   7   9       33.26       38.53      8.27 o 
  -1   7   9      170.25      135.50     12.05 o 
   1   7   9       20.18       15.11      6.48 o 
   3   7   9       24.75       21.88      8.32 o 
   5   7   9        9.96        8.85      4.50 o 
   7   7   9       18.76       14.66      4.53 o 
   9   7   9      271.15      278.23     10.92 o 
  11   7   9       25.61       38.71      8.80 o 
  13   7   9      113.56      140.52      9.31 o 
  15   7   9       73.92       84.38      6.74 o 
  17   7   9      212.03      237.90      8.75 o 
  19   7   9       14.23       19.49      7.49 o 
  21   7   9        5.76       11.16      7.24 o 
  23   7   9        5.48        5.59      7.12 o 
 -28   8   9       34.20       43.42      9.50 o 
 -26   8   9       28.43       41.02      9.47 o 
 -24   8   9       20.21       21.84      8.04 o 
 -22   8   9        7.42        7.03      7.05 o 
 -20   8   9        1.12       -5.54      6.66 o 
 -18   8   9        9.21       11.25      7.09 o 
 -16   8   9       45.13       47.98      9.50 o 
 -14   8   9        3.59       14.30      7.01 o 
 -12   8   9      158.96      162.70     11.43 o 
 -10   8   9      379.75      396.41     18.45 o 
  -8   8   9      199.67      184.49     22.68 o 
  -6   8   9      282.31      313.58     33.39 o 
  -4   8   9      267.91      293.65     41.41 o 
  -2   8   9      224.67      190.97     19.82 o 
   0   8   9       19.69       29.85      8.00 o 
   2   8   9        7.13       -2.60      5.46 o 
   4   8   9       49.81       48.67      8.45 o 
   6   8   9        5.26       -2.22      5.97 o 
   8   8   9       22.31       21.74      6.26 o 
  10   8   9       40.53       27.82      6.54 o 
  12   8   9      106.32       88.47     13.26 o 
  14   8   9      123.17      150.14      9.04 o 
  16   8   9       15.32       25.13      5.23 o 
  18   8   9        0.09       -0.94      3.39 o 
  20   8   9        0.11        6.47      7.71 o 
  22   8   9       33.66       25.38     12.65 o 
 -25   9   9       56.41       83.59     14.81 o 
 -23   9   9       64.71       74.58     16.00 o 
 -21   9   9        7.40        2.90      7.41 o 
 -19   9   9       27.00       23.07     12.13 o 
 -17   9   9       12.80       16.26      8.56 o 
 -15   9   9        0.38        2.12      6.60 o 
 -13   9   9       23.71       14.25      8.11 o 
 -11   9   9        8.22        8.53      6.14 o 
  -9   9   9      120.77       94.65     11.21 o 
  -7   9   9      176.97      157.44     15.70 o 
  -5   9   9       86.29      106.07     12.65 o 
  -3   9   9        1.02       -5.54     17.73 o 
  -1   9   9       39.86       31.51     11.00 o 
   1   9   9        0.00        2.28      7.75 o 
   3   9   9       66.21       87.30     10.72 o 
   5   9   9        0.02        3.79      6.09 o 
   7   9   9      120.07      113.08     11.25 o 
   9   9   9       49.88       31.14      8.53 o 
  11   9   9      134.75      132.41     11.51 o 
  13   9   9       77.43       71.73      8.86 o 
  15   9   9        0.23        5.02      5.60 o 
  17   9   9       27.61       17.62      5.57 o 
  19   9   9        7.31        8.73     12.79 o 
 -22  10   9       48.85       69.57     14.64 o 
 -20  10   9        3.79       16.06     10.28 o 
 -18  10   9      154.69      161.62     19.40 o 
 -16  10   9        0.01       -8.41      8.41 o 
 -14  10   9       41.11       30.68     11.39 o 
 -12  10   9       44.29       50.08     13.71 o 
 -10  10   9        0.75       -1.02      6.42 o 
  -8  10   9       14.76       18.20     12.31 o 
  -6  10   9      160.74      144.79     15.12 o 
  -4  10   9       51.12       26.64     11.75 o 
  -2  10   9        8.82        5.35      7.99 o 
   0  10   9      117.40      170.99     14.87 o 
   2  10   9       16.91       16.93      7.82 o 
   4  10   9        2.31        2.62      6.47 o 
   6  10   9        7.19       -3.68      8.11 o 
   8  10   9      102.13       97.07     11.24 o 
  10  10   9        0.65       -2.37      5.83 o 
  12  10   9       14.28       13.16      7.53 o 
  14  10   9        6.12        0.73      6.07 o 
 -17  11   9        0.60        2.49     10.38 o 
 -15  11   9        6.96       10.50     11.09 o 
 -13  11   9       17.83       21.40     11.78 o 
  -9  11   9        4.72        5.29     11.79 o 
  -7  11   9       43.57       40.48     13.92 o 
  -5  11   9       55.50       56.82     14.99 o 
  -3  11   9        0.56       -4.40     10.07 o 
  -1  11   9       70.67       65.26     15.30 o 
   1  11   9        9.33       14.34     10.53 o 
   3  11   9       38.61       49.97     12.95 o 
   5  11   9        1.72       -1.63      7.85 o 
   7  11   9       88.54       88.38     15.08 o 
   9  11   9        0.06        0.12      8.27 o 
  11  11   9       44.37       63.03     12.72 o 
  -6  12   9       77.00       62.58     17.46 o 
  -4  12   9       26.85       35.77     14.48 o 
  -2  12   9        1.09        3.81     11.26 o 
   0  12   9        6.06        7.03     11.06 o 
   2  12   9       13.00       15.26     11.71 o 
 -34   0  10        5.01        4.45     10.27 o 
 -32   0  10       23.32       14.87     10.87 o 
 -30   0  10      191.17      196.91     21.03 o 
 -28   0  10       20.73       19.48     10.24 o 
 -26   0  10      222.44      256.30     19.99 o 
 -24   0  10        6.40        0.89      7.60 o 
 -22   0  10      213.80      233.95     18.64 o 
 -20   0  10       84.86       95.06     14.03 o 
 -18   0  10     1108.14     1123.27     37.44 o 
 -16   0  10     1664.18     1572.89     43.87 o 
 -14   0  10       76.87       62.10      7.91 o 
 -12   0  10     1365.92     1422.53     23.35 o 
 -10   0  10       10.77        5.28      4.42 o 
  -8   0  10     3466.86     3591.45     41.11 o 
  -6   0  10       59.85       55.59      7.59 o 
  -4   0  10     9963.54    10244.50    115.34 o 
  -2   0  10      675.70      720.55     21.01 o 
   0   0  10     4568.29     4785.79     61.90 o 
   2   0  10     1351.65     1346.84     26.00 o 
   4   0  10     2417.25     2335.59     36.67 o 
   6   0  10     1831.26     1713.00     29.88 o 
   8   0  10      396.34      383.06     19.52 o 
  10   0  10       14.09        7.30      4.18 o 
  12   0  10       21.82       28.45      5.00 o 
  14   0  10      362.36      317.16     11.82 o 
  16   0  10      315.30      334.43     12.34 o 
  18   0  10       59.88       70.76      7.15 o 
  20   0  10      323.04      368.31     13.32 o 
  22   0  10       60.47       75.28      7.55 o 
  24   0  10       62.74       57.15      6.97 o 
  26   0  10        9.42        2.37      4.66 o 
  28   0  10       33.03       32.12      8.44 o 
 -35   1  10       25.64       37.96     20.88 o 
 -33   1  10       23.89       18.31      7.99 o 
 -31   1  10       59.44       50.29     16.87 o 
 -29   1  10       19.87       28.77      8.78 o 
 -27   1  10      110.43      126.75     12.42 o 
 -25   1  10      118.51      115.16     11.38 o 
 -23   1  10      346.97      359.99     16.64 o 
 -21   1  10       20.07       17.52      6.22 o 
 -19   1  10       22.46       14.82      5.46 o 
 -17   1  10       32.41       38.16      6.87 o 
 -15   1  10      172.67      184.42     10.12 o 
 -13   1  10      687.20      688.31     14.23 o 
 -11   1  10      802.92      822.31     12.06 o 
  -9   1  10      460.66      435.22     10.88 o 
  -7   1  10      192.69      197.88      6.95 o 
  -5   1  10     1520.13     1467.47     20.16 o 
  -3   1  10     2058.27     2236.06     25.87 o 
  -1   1  10     1137.57     1244.00     17.86 o 
   1   1  10      541.78      499.22     16.59 o 
   3   1  10      167.67      199.34      7.56 o 
   5   1  10        2.08        4.44      2.91 o 
   7   1  10       39.39       59.99      4.72 o 
   9   1  10     2814.40     2718.30     28.64 o 
  11   1  10       16.00       12.28      5.08 o 
  13   1  10       27.34       29.05      3.69 o 
  15   1  10        1.84        2.08      2.77 o 
  17   1  10       19.06       21.98      3.45 o 
  19   1  10       57.43       54.90      4.69 o 
  21   1  10      102.97      109.16      5.90 o 
  23   1  10       11.00       11.19      3.37 o 
  25   1  10      207.15      234.35      8.14 o 
  27   1  10       23.61       24.52      3.76 o 
 -34   2  10      116.48      136.46     21.37 o 
 -32   2  10      100.54      101.72     11.88 o 
 -30   2  10        4.26       -1.42      5.96 o 
 -28   2  10       14.78       18.50     13.80 o 
 -26   2  10       40.96       40.15      7.82 o 
 -24   2  10       78.61       96.67     12.95 o 
 -22   2  10        1.13        1.62      5.22 o 
 -20   2  10        1.31        0.49      4.86 o 
 -18   2  10      256.47      238.17     13.85 o 
 -16   2  10      326.53      351.37     12.47 o 
 -14   2  10      359.34      371.99     12.77 o 
 -12   2  10      791.84      798.25     20.75 o 
 -10   2  10       69.28       73.57      5.71 o 
  -8   2  10       37.17       31.56      7.02 o 
  -6   2  10      410.94      401.87      9.25 o 
  -4   2  10      197.38      192.98     11.61 o 
  -2   2  10       35.29       31.42      4.33 o 
   0   2  10      104.05       96.82      5.88 o 
   2   2  10      485.16      417.92     10.02 o 
   4   2  10      841.90      793.53     20.56 o 
   6   2  10        3.73       -0.13      2.62 o 
   8   2  10      130.12      118.87      8.51 o 
  10   2  10       71.00       59.49      4.57 o 
  12   2  10      200.95      201.42      7.16 o 
  14   2  10      431.51      407.94      9.57 o 
  16   2  10      485.35      463.53     10.15 o 
  18   2  10       97.50       95.46      5.46 o 
  20   2  10      118.59      109.41      5.91 o 
  22   2  10      175.51      196.72      6.85 o 
  24   2  10       20.03       19.74      5.33 o 
  26   2  10      123.94      115.19      9.52 o 
  28   2  10        2.65       15.05      6.48 o 
 -33   3  10        7.26        6.67      7.36 o 
 -31   3  10       22.06       18.90     10.78 o 
 -29   3  10      152.99      146.95     15.51 o 
 -27   3  10        5.74       -1.22     10.54 o 
 -25   3  10       83.61       73.83     10.09 o 
 -23   3  10      387.67      421.53     28.38 o 
 -21   3  10       51.08       37.51      7.82 o 
 -19   3  10      608.93      621.86     20.63 o 
 -17   3  10      312.25      338.40     15.48 o 
 -15   3  10       31.91       34.22      6.95 o 
 -13   3  10      520.63      546.57     12.67 o 
 -11   3  10      588.34      542.09     16.58 o 
  -9   3  10     1154.30     1114.37     17.74 o 
  -7   3  10       37.37       52.06      5.51 o 
  -5   3  10      213.24      225.91     17.33 o 
  -3   3  10     1232.27     1223.76     22.45 o 
  -1   3  10      153.17      124.32      6.67 o 
   1   3  10      168.60      126.16      6.61 o 
   3   3  10      354.98      290.19      8.45 o 
   5   3  10      372.89      311.60     11.23 o 
   7   3  10      233.05      186.07      7.78 o 
   9   3  10      168.73      182.18      8.16 o 
  11   3  10     1993.12     1992.19     23.69 o 
  13   3  10      347.31      322.59      9.09 o 
  15   3  10      335.98      330.89      8.66 o 
  17   3  10        2.73        4.93      2.81 o 
  19   3  10      145.88      154.21      7.39 o 
  21   3  10       83.12       89.13     13.66 o 
  23   3  10       16.17       22.19      8.07 o 
  25   3  10       26.70       18.82      6.72 o 
  27   3  10       64.62       59.06     11.23 o 
 -32   4  10       84.99       83.11     14.82 o 
 -30   4  10       18.33        8.30      9.21 o 
 -28   4  10      175.88      158.37     18.14 o 
 -26   4  10      159.43      154.13     17.67 o 
 -24   4  10        8.22        5.14      8.19 o 
 -22   4  10       87.77      105.38     14.46 o 
 -20   4  10      734.28      746.94     23.18 o 
 -18   4  10       98.64      103.28     10.51 o 
 -16   4  10     1822.75     1886.93     37.19 o 
 -14   4  10       62.08       63.63      6.67 o 
 -12   4  10       51.27       63.29      5.87 o 
 -10   4  10     1203.39     1279.87     19.51 o 
  -8   4  10     1360.05     1355.66     20.03 o 
  -6   4  10      476.15      465.39     14.03 o 
  -4   4  10      746.51      728.50     23.63 o 
  -2   4  10       34.50       39.82      5.62 o 
   0   4  10       68.24       57.23      6.01 o 
   2   4  10      247.54      250.51      9.91 o 
   4   4  10      563.68      553.92     13.88 o 
   6   4  10      796.93      696.29     20.59 o 
   8   4  10        7.05       15.86      4.03 o 
  10   4  10      210.94      194.07      9.35 o 
  12   4  10     2145.54     2047.77     30.66 o 
  14   4  10       44.18       53.05      5.12 o 
  16   4  10        4.38       14.79      3.52 o 
  18   4  10      254.31      262.55      7.77 o 
  20   4  10        3.63        1.09      5.28 o 
  22   4  10       73.98       97.14     10.75 o 
  24   4  10       93.22       96.55     15.33 o 
  26   4  10       61.41       89.58     13.21 o 
 -31   5  10        7.53       11.28      9.97 o 
 -29   5  10       57.39       51.76     12.26 o 
 -27   5  10       89.09       94.27     14.71 o 
 -25   5  10        0.77        4.87      9.24 o 
 -23   5  10      168.02      166.85     13.53 o 
 -21   5  10       46.15       44.29      8.56 o 
 -19   5  10      106.35       79.31     10.77 o 
 -17   5  10      240.08      234.25     20.66 o 
 -15   5  10      483.85      462.87     18.32 o 
 -13   5  10       10.44        7.72      4.83 o 
 -11   5  10      354.04      365.47     13.19 o 
  -9   5  10       79.01       78.37     12.91 o 
  -7   5  10       84.87       74.98     12.55 o 
  -5   5  10       84.87       68.50     14.04 o 
  -3   5  10       55.63       74.29      9.26 o 
  -1   5  10     1448.87     1425.97     24.23 o 
   1   5  10     1827.28     1744.84     27.04 o 
   3   5  10      105.79       96.68     10.06 o 
   5   5  10       17.89       26.40      4.92 o 
   7   5  10       31.91       33.04      4.95 o 
   9   5  10      265.11      208.15      9.15 o 
  11   5  10        1.39       -3.11      3.11 o 
  13   5  10      146.92      128.46      7.32 o 
  15   5  10       35.73       23.96      4.31 o 
  17   5  10        2.36        6.37      3.10 o 
  19   5  10       50.33       58.87      9.30 o 
  21   5  10       42.57       38.88      8.19 o 
  23   5  10       52.17       39.43      8.44 o 
  25   5  10       71.04       65.90     12.69 o 
 -30   6  10        3.07        5.26      8.42 o 
 -28   6  10        0.14        6.99      7.26 o 
 -26   6  10      177.20      215.58     26.12 o 
 -24   6  10      113.25      132.29     12.95 o 
 -22   6  10        2.58        2.98      6.59 o 
 -20   6  10       20.57       17.57      9.56 o 
 -18   6  10        5.74        9.40      6.60 o 
 -16   6  10       24.17       11.76      7.30 o 
 -14   6  10      123.24      128.94     12.16 o 
 -12   6  10      331.98      338.31     13.16 o 
 -10   6  10        1.70       -0.94      4.57 o 
  -8   6  10      650.94      678.34     17.77 o 
  -6   6  10      248.36      216.70     13.98 o 
  -4   6  10       37.51       33.57     10.92 o 
  -2   6  10       80.13       78.08      9.69 o 
   0   6  10       15.57       22.15      6.74 o 
   2   6  10       71.92       75.54      7.29 o 
   4   6  10      487.91      467.62     13.87 o 
   6   6  10      143.78      137.46      8.90 o 
   8   6  10       10.93       12.24      4.32 o 
  10   6  10       50.95       53.75      6.10 o 
  12   6  10      177.88      136.19      8.34 o 
  14   6  10       53.56       36.16      5.13 o 
  16   6  10        5.07        9.71      3.71 o 
  18   6  10      123.81      138.33     19.13 o 
  20   6  10       26.52       19.95     16.20 o 
  22   6  10       69.51       74.25     12.79 o 
  24   6  10       14.03        5.13      9.00 o 
 -29   7  10       50.81       55.39     10.65 o 
 -27   7  10        3.12        1.11      7.97 o 
 -25   7  10        0.11        2.08      7.29 o 
 -23   7  10        3.41        4.35      7.26 o 
 -21   7  10      282.66      311.33     17.13 o 
 -19   7  10      173.07      170.02     14.21 o 
 -17   7  10        1.17        4.20      6.08 o 
 -15   7  10       12.93       20.08      7.51 o 
 -13   7  10       91.16       84.60     13.81 o 
 -11   7  10       16.10        7.98      5.40 o 
  -9   7  10       53.04       61.12      7.75 o 
  -7   7  10       52.10       44.34      9.59 o 
  -5   7  10      165.62      186.76     19.44 o 
  -3   7  10      116.35      109.13     12.02 o 
  -1   7  10        9.62        7.47      6.55 o 
   1   7  10       38.42       29.42      9.13 o 
   3   7  10      216.45      202.91     13.34 o 
   5   7  10       26.17        8.22      5.87 o 
   7   7  10       57.72       49.11      6.31 o 
   9   7  10       47.97       49.99      6.39 o 
  11   7  10       15.81       17.59      4.84 o 
  13   7  10       73.34       74.99     10.09 o 
  15   7  10       50.73       47.42      5.80 o 
  17   7  10      168.48      196.06      8.38 o 
  19   7  10       51.95       46.63      9.82 o 
  21   7  10       14.98       14.43      7.88 o 
 -26   8  10       60.28       62.21     11.03 o 
 -24   8  10      138.03      139.14     25.89 o 
 -22   8  10      145.42      175.99     15.52 o 
 -20   8  10       30.69       34.92     17.46 o 
 -18   8  10      164.28      154.58     14.39 o 
 -16   8  10        0.76       -4.85      6.08 o 
 -14   8  10       36.98       23.20      7.84 o 
 -12   8  10        6.83        5.41      6.81 o 
 -10   8  10       33.72       37.57      8.14 o 
  -8   8  10        8.13       -0.44      9.21 o 
  -6   8  10       29.20       27.31      9.03 o 
  -4   8  10       15.29       13.83      7.81 o 
  -2   8  10        1.98       -2.55      6.31 o 
   0   8  10        0.09       -2.56      5.90 o 
   2   8  10       18.27       27.96      9.74 o 
   4   8  10      102.43      121.53     11.86 o 
   6   8  10        7.95        4.42      5.45 o 
   8   8  10        0.17        0.20      5.18 o 
  10   8  10       17.50       10.20      5.87 o 
  12   8  10        2.92       -2.38      7.08 o 
  14   8  10      160.54      180.74     10.03 o 
  16   8  10       67.37       67.49      6.70 o 
  18   8  10        7.08       13.40      4.35 o 
  20   8  10       67.45       78.28     16.33 o 
 -23   9  10       25.81       17.87      9.44 o 
 -21   9  10      192.96      188.82     16.37 o 
 -19   9  10       83.15      109.71     13.30 o 
 -17   9  10       99.68      105.06     12.98 o 
 -15   9  10       43.34       59.16     24.09 o 
 -13   9  10       16.34        7.99      7.78 o 
 -11   9  10      120.58      123.25     14.93 o 
  -9   9  10      167.04      125.90     14.62 o 
  -7   9  10      243.86      216.76     17.32 o 
  -5   9  10        9.55       -1.64      9.97 o 
  -3   9  10      141.55      124.77     18.01 o 
  -1   9  10      341.84      387.40     19.38 o 
   1   9  10        3.29       -0.11      6.81 o 
   3   9  10       98.57      118.80     12.47 o 
   5   9  10        6.85        6.36      6.76 o 
   7   9  10       10.42       11.63      9.61 o 
   9   9  10       17.96       23.85     14.29 o 
  11   9  10        3.28        5.20      6.03 o 
  13   9  10       17.09       12.29      6.28 o 
  15   9  10       69.81       89.39      9.54 o 
  17   9  10        0.95        2.17      5.15 o 
 -20  10  10        2.02        0.71      9.71 o 
 -18  10  10        0.16        7.88     10.45 o 
 -16  10  10      139.40      169.65     20.37 o 
 -14  10  10        9.49        0.04      7.97 o 
 -12  10  10        6.23      -13.16     13.16 o 
 -10  10  10       65.16       59.39     12.15 o 
  -8  10  10        7.31        1.60      8.77 o 
  -6  10  10      196.58      208.09     17.89 o 
  -4  10  10        3.50        7.63      9.01 o 
  -2  10  10       59.30       46.49     11.96 o 
   0  10  10        1.85        2.09      7.86 o 
   2  10  10      145.45      131.52     13.71 o 
   4  10  10       14.00       12.99      7.78 o 
   6  10  10        5.89       -0.18      6.67 o 
   8  10  10        0.51       -2.52      5.83 o 
  10  10  10       14.11        4.18     20.09 o 
  12  10  10        6.63       10.91     10.52 o 
 -15  11  10        2.43       11.95     11.04 o 
  -9  11  10       95.17      125.10     21.63 o 
  -7  11  10       11.55       21.75     13.36 o 
  -5  11  10       77.08       72.98     16.96 o 
  -3  11  10       12.48       15.79     12.05 o 
  -1  11  10       80.74       70.34     16.21 o 
   1  11  10       10.22       22.06     12.29 o 
   3  11  10        2.78       -1.97      9.48 o 
   5  11  10        0.50       -1.81      9.19 o 
   7  11  10       49.39       29.24     11.12 o 
 -33   1  11        2.79        2.91      8.67 o 
 -31   1  11       38.96       24.52      8.00 o 
 -29   1  11      183.94      174.92     23.97 o 
 -27   1  11       69.23       60.83      9.59 o 
 -25   1  11        0.61        2.30      6.38 o 
 -23   1  11        3.34       11.30      6.23 o 
 -21   1  11        0.00       -0.25      5.24 o 
 -19   1  11      132.00      140.40     11.88 o 
 -17   1  11       20.14       18.67      5.18 o 
 -15   1  11      528.81      533.63     15.75 o 
 -13   1  11       12.70        5.23      4.57 o 
 -11   1  11       11.90        4.08      4.82 o 
  -9   1  11       15.87       22.01      4.51 o 
  -7   1  11     1372.61     1439.09     20.96 o 
  -5   1  11      260.54      247.88     16.36 o 
  -3   1  11      356.67      383.41     10.62 o 
  -1   1  11      743.07      712.95     13.91 o 
   1   1  11      283.88      341.85      9.72 o 
   3   1  11     1190.58     1193.59     17.85 o 
   5   1  11       47.71       39.42      4.46 o 
   7   1  11      945.63      886.76     14.91 o 
   9   1  11      139.31      122.99      6.49 o 
  11   1  11       15.85       19.55      3.42 o 
  13   1  11      182.73      195.22      8.44 o 
  15   1  11       29.10       38.87      4.25 o 
  17   1  11       74.55       80.37      5.46 o 
  19   1  11       72.10       71.86      5.36 o 
  21   1  11        0.49       -2.89      2.89 o 
  23   1  11        6.92        5.97      3.42 o 
  25   1  11        9.01        9.82      4.35 o 
  27   1  11       16.96       17.29      3.89 o 
 -34   2  11       55.06       57.27     10.76 o 
 -32   2  11        1.68       -0.68      6.82 o 
 -30   2  11       17.89       15.58      7.86 o 
 -28   2  11        3.45        8.96      7.07 o 
 -26   2  11       83.62       86.34     24.35 o 
 -24   2  11        4.04        4.24      6.15 o 
 -22   2  11       92.99       95.81     14.56 o 
 -20   2  11        3.91        1.24      5.76 o 
 -18   2  11       91.39       83.72     10.03 o 
 -16   2  11       41.44       42.47      6.33 o 
 -14   2  11       17.80       17.57      5.33 o 
 -12   2  11      200.40      188.33      8.87 o 
 -10   2  11      107.66      112.86      7.21 o 
  -8   2  11      216.43      237.51     12.83 o 
  -6   2  11      148.80      148.85     10.18 o 
  -4   2  11      684.87      681.95     13.94 o 
  -2   2  11      916.04      928.97     16.05 o 
   0   2  11       81.41       86.71      6.06 o 
   2   2  11       21.15       21.36      4.21 o 
   4   2  11       60.04       49.35      4.74 o 
   6   2  11        0.27        0.62      2.56 o 
   8   2  11      135.61      120.72      6.44 o 
  10   2  11        8.60        9.24      3.12 o 
  12   2  11       63.13       64.87      5.07 o 
  14   2  11      464.79      447.75     10.57 o 
  16   2  11      232.16      246.15      7.98 o 
  18   2  11      259.49      280.42      8.47 o 
  20   2  11        0.05        3.54      3.14 o 
  22   2  11       10.19        6.77      4.17 o 
  24   2  11        0.26       -2.64      2.70 o 
  26   2  11        5.67        5.93      6.83 o 
 -33   3  11      114.83       99.38     16.88 o 
 -31   3  11       21.87       10.70      9.53 o 
 -29   3  11        3.11       19.20     10.54 o 
 -27   3  11      111.71       98.94     15.65 o 
 -25   3  11       10.52        8.09      9.40 o 
 -23   3  11       40.34       34.90     10.94 o 
 -21   3  11       43.21       31.78      7.75 o 
 -19   3  11      147.19      162.60     13.39 o 
 -17   3  11       19.48       21.90     16.10 o 
 -15   3  11       27.64       37.42      6.06 o 
 -13   3  11      141.40      144.35      8.63 o 
 -11   3  11       17.43       13.62      4.29 o 
  -9   3  11        9.81        6.02      4.66 o 
  -7   3  11        1.41       -1.89      3.54 o 
  -5   3  11      699.10      682.77     14.19 o 
  -3   3  11     1200.78     1174.15     18.45 o 
  -1   3  11        9.77        7.88      3.55 o 
   1   3  11       55.57       56.06      5.17 o 
   3   3  11        8.73       16.59      3.63 o 
   5   3  11       15.04       13.58      3.56 o 
   7   3  11        0.89       -2.18      3.91 o 
   9   3  11       13.16       21.02      3.74 o 
  11   3  11       68.61       86.31      5.86 o 
  13   3  11        1.01        1.78      2.92 o 
  15   3  11       55.08       63.47      5.58 o 
  17   3  11      154.77      180.66      7.92 o 
  19   3  11      482.81      538.41     12.09 o 
  21   3  11      152.12      164.61      6.77 o 
  23   3  11       14.84        9.64      6.04 o 
  25   3  11        0.16        0.55      9.49 o 
 -32   4  11       24.58       31.92     11.46 o 
 -30   4  11        3.03        7.69      9.19 o 
 -28   4  11       52.77       40.32     11.80 o 
 -26   4  11       12.21        7.95      9.22 o 
 -24   4  11        5.63       11.05      7.00 o 
 -22   4  11      149.71      151.52     13.33 o 
 -20   4  11      132.21      146.94     13.00 o 
 -18   4  11      323.73      311.06     15.97 o 
 -16   4  11       12.25        6.09      6.28 o 
 -14   4  11      167.44      189.44     13.73 o 
 -12   4  11      395.05      414.33     13.98 o 
 -10   4  11        5.86        7.06      4.61 o 
  -8   4  11        0.01       -4.78      8.93 o 
  -6   4  11       53.70       50.00     10.19 o 
  -4   4  11        5.78        8.99      4.58 o 
  -2   4  11      125.09      106.91      8.24 o 
   0   4  11     1137.36     1120.14     27.16 o 
   2   4  11      258.19      245.98     10.24 o 
   4   4  11      230.31      200.41      9.54 o 
   6   4  11      110.56       86.41      6.97 o 
   8   4  11      173.51      175.98      8.56 o 
  10   4  11       48.88       38.26      6.69 o 
  12   4  11      749.09      776.63     24.48 o 
  14   4  11       45.22       47.28      5.32 o 
  16   4  11        0.01        5.32      3.41 o 
  18   4  11       87.52      102.33      8.56 o 
  20   4  11      217.47      237.12     14.49 o 
  22   4  11       17.71       13.05      6.54 o 
  24   4  11        0.75        1.12      7.00 o 
 -31   5  11       20.73       15.42     10.37 o 
 -29   5  11       11.11       23.60      8.37 o 
 -27   5  11       64.70       64.08     13.93 o 
 -25   5  11       31.31       29.31      8.76 o 
 -23   5  11        1.99        3.69      6.79 o 
 -21   5  11      439.95      425.74     19.15 o 
 -19   5  11       28.22       14.23      7.15 o 
 -17   5  11      217.93      273.55     17.62 o 
 -15   5  11      873.99      910.42     26.14 o 
 -13   5  11      373.53      394.74     15.96 o 
 -11   5  11      253.74      245.89     13.78 o 
  -9   5  11        8.58        8.00      6.51 o 
  -7   5  11        6.55        7.18     16.39 o 
  -5   5  11      203.73      182.16     14.82 o 
  -3   5  11        0.39        1.68      5.69 o 
  -1   5  11      123.40      119.53      8.61 o 
   1   5  11      227.39      213.69     15.96 o 
   3   5  11      239.03      242.86     10.69 o 
   5   5  11      141.92      143.05      9.10 o 
   7   5  11       14.38       13.68      4.39 o 
   9   5  11      221.08      225.02     13.44 o 
  11   5  11       23.94       20.13      4.69 o 
  13   5  11      404.44      382.54     11.70 o 
  15   5  11        0.01        2.42      3.43 o 
  17   5  11       13.76        5.17      3.45 o 
  19   5  11      142.99      158.00     13.54 o 
  21   5  11        9.77        8.78      6.95 o 
  23   5  11      126.27      102.02     14.70 o 
 -30   6  11       36.39       11.22     10.17 o 
 -28   6  11        0.72        0.16      7.24 o 
 -26   6  11       23.49       35.82     11.59 o 
 -24   6  11      251.51      288.48     17.20 o 
 -22   6  11       45.57       43.34     12.33 o 
 -20   6  11      135.76      161.32     14.10 o 
 -18   6  11       25.96       32.24      8.06 o 
 -16   6  11        0.19        4.94     10.35 o 
 -14   6  11        1.49        3.19      9.11 o 
 -12   6  11      157.30      159.05     12.43 o 
 -10   6  11      453.59      463.38     20.15 o 
  -8   6  11      107.74      104.66     11.69 o 
  -6   6  11        0.26        4.61      6.63 o 
  -4   6  11       46.45       32.22      8.04 o 
  -2   6  11      173.44      153.56     14.36 o 
   0   6  11       35.38       24.95      7.19 o 
   2   6  11      275.46      270.62     11.45 o 
   4   6  11       14.97        8.29      4.40 o 
   6   6  11      408.36      445.17     14.83 o 
   8   6  11      202.32      213.22     18.79 o 
  10   6  11      225.51      259.62     15.75 o 
  12   6  11       42.51       35.02      9.23 o 
  14   6  11       27.75       34.78      5.25 o 
  16   6  11       75.33       68.41      6.06 o 
  18   6  11       54.07       69.49      5.15 o 
  20   6  11      101.83      102.09     19.77 o 
  22   6  11       11.28        7.32      9.33 o 
 -27   7  11        8.04       12.33      8.53 o 
 -25   7  11      136.73      126.64     14.11 o 
 -23   7  11       84.92       81.46     12.25 o 
 -21   7  11      238.69      238.28     17.46 o 
 -19   7  11       22.31       17.64     23.48 o 
 -17   7  11       45.33       40.32      8.98 o 
 -15   7  11      110.21      111.94     12.72 o 
 -13   7  11      101.06      100.19     11.87 o 
 -11   7  11      113.13      132.10     14.18 o 
  -9   7  11        1.78       -0.18      6.45 o 
  -7   7  11        0.27        1.42      6.51 o 
  -5   7  11       49.95       36.38      8.91 o 
  -3   7  11       61.41       53.48      9.70 o 
  -1   7  11       83.32       79.80     10.53 o 
   1   7  11       41.69       36.00      8.17 o 
   3   7  11       27.72       37.96      8.02 o 
   5   7  11      179.34      174.59     19.61 o 
   7   7  11       24.32       27.23      5.54 o 
   9   7  11       19.06        8.77      4.49 o 
  11   7  11       39.80       33.42      8.84 o 
  13   7  11        3.34        5.02      4.34 o 
  15   7  11       31.31       30.66      5.54 o 
  17   7  11       50.14       55.78      5.72 o 
  19   7  11        9.02        6.84      7.36 o 
 -24   8  11       16.29        9.58      8.81 o 
 -22   8  11       16.82        6.33     30.01 o 
 -20   8  11       27.85       36.21      9.92 o 
 -18   8  11       52.80       57.65     10.66 o 
 -16   8  11      124.60      145.34     16.56 o 
 -14   8  11       28.85        9.52     16.61 o 
 -12   8  11      108.83      113.85     21.51 o 
 -10   8  11        2.15        5.05      7.93 o 
  -8   8  11       52.10       65.06     11.49 o 
  -6   8  11        0.33       -7.12      7.12 o 
  -4   8  11       79.03       86.53     19.36 o 
  -2   8  11      104.32      104.93     12.24 o 
   0   8  11      429.56      481.12     20.70 o 
   2   8  11       42.98       54.82      9.69 o 
   4   8  11      231.29      223.36     14.71 o 
   6   8  11       12.27        0.37      5.87 o 
   8   8  11       46.55       36.34      7.78 o 
  10   8  11       14.58       20.24      7.63 o 
  12   8  11        4.19        2.41      5.54 o 
  14   8  11       16.37       19.03      5.29 o 
  16   8  11       34.03       51.68      6.41 o 
  18   8  11       65.87       79.83     16.09 o 
 -21   9  11       52.02       62.69     12.22 o 
 -19   9  11       30.26       42.69     11.29 o 
 -17   9  11       47.21       26.20     10.01 o 
 -15   9  11        1.90       -5.82      7.82 o 
 -13   9  11        5.83      -14.46     14.46 o 
 -11   9  11        0.27       11.25     14.61 o 
  -9   9  11        0.10       -7.34      8.11 o 
  -7   9  11        6.15        2.06     16.53 o 
  -5   9  11       48.75       35.74     10.18 o 
  -3   9  11        0.22      -10.56     11.75 o 
  -1   9  11       77.15       69.08     11.51 o 
   1   9  11        1.17       -6.80      6.80 o 
   3   9  11      176.27      196.08     15.47 o 
   5   9  11       12.78       18.38      7.61 o 
   7   9  11        3.04       -1.84      8.06 o 
   9   9  11        1.45       -5.96      5.96 o 
  11   9  11       31.78       59.30      9.06 o 
  13   9  11       69.19       71.35      9.59 o 
  15   9  11       38.04       43.27      9.14 o 
 -18  10  11       18.12       29.28     14.37 o 
 -16  10  11        5.13      -10.27     16.75 o 
 -14  10  11        6.96       -4.89     16.93 o 
 -12  10  11        0.25      -10.74     15.35 o 
 -10  10  11        6.25       -0.98      9.83 o 
  -8  10  11       12.65        6.98     20.22 o 
  -6  10  11       62.58       57.33     11.80 o 
  -4  10  11      215.96      184.19     19.24 o 
  -2  10  11        0.41       -7.57      7.57 o 
   0  10  11        0.48       -7.04     10.33 o 
   2  10  11        2.52       -3.36      7.08 o 
   4  10  11       18.21       20.79      7.91 o 
   6  10  11       10.99       10.73      9.47 o 
   8  10  11       23.58       28.29      8.59 o 
  10  10  11       30.38       35.15      8.75 o 
  -9  11  11        1.10       17.44     14.41 o 
  -7  11  11      102.71       84.53     19.05 o 
  -5  11  11        9.01       18.40     12.74 o 
  -3  11  11       27.01       21.78     12.93 o 
  -1  11  11        0.14       -6.25     10.33 o 
   1  11  11        0.00       -9.44      9.44 o 
   3  11  11        1.63       18.08     11.38 o 
 -32   0  12        3.17        2.04     10.44 o 
 -30   0  12       24.13       19.26     11.09 o 
 -28   0  12      133.86      136.47     19.30 o 
 -26   0  12       87.86      114.82     17.24 o 
 -24   0  12       54.79       64.26     14.00 o 
 -22   0  12       41.61       27.95     11.22 o 
 -20   0  12       50.95       74.87     14.57 o 
 -18   0  12     2046.87     2120.71     60.69 o 
 -16   0  12       18.54       26.08     11.27 o 
 -14   0  12     2291.73     2325.37     62.55 o 
 -12   0  12      742.39      788.37     34.32 o 
 -10   0  12      116.28       98.40     10.25 o 
  -8   0  12       78.98       69.50      9.09 o 
  -6   0  12      178.15      216.35     13.06 o 
  -4   0  12      708.63      721.66     20.86 o 
  -2   0  12     1042.54     1036.11     24.93 o 
   0   0  12      207.06      263.52     26.92 o 
   2   0  12       10.51        8.68     13.28 o 
   4   0  12     1996.78     1917.75     34.77 o 
   6   0  12      343.43      346.10     18.20 o 
   8   0  12      312.86      288.13     12.57 o 
  10   0  12      334.82      317.97     13.25 o 
  12   0  12      119.87      108.07      9.09 o 
  14   0  12      125.82      143.33      9.66 o 
  16   0  12       83.71       93.10      8.73 o 
  18   0  12        2.04        4.96      4.45 o 
  20   0  12        6.30       13.88      5.49 o 
  22   0  12      326.59      346.32     14.19 o 
  24   0  12       18.97       16.81      5.77 o 
 -33   1  12       39.04       32.09     14.79 o 
 -31   1  12        4.52       11.48      7.82 o 
 -29   1  12        0.13       12.18      7.51 o 
 -27   1  12        1.78        0.00      6.64 o 
 -25   1  12        6.34       -2.54      8.28 o 
 -23   1  12       43.08       37.41     11.55 o 
 -21   1  12      109.76      105.60     12.07 o 
 -19   1  12       88.52       86.42      8.73 o 
 -17   1  12       30.92       34.72      8.43 o 
 -15   1  12      570.54      580.65     21.47 o 
 -13   1  12      198.64      179.00     20.37 o 
 -11   1  12      217.88      236.12     11.40 o 
  -9   1  12       56.42       69.89      6.47 o 
  -7   1  12      893.73      861.53     16.47 o 
  -5   1  12      190.38      154.23      9.68 o 
  -3   1  12        2.33       -2.56      3.66 o 
  -1   1  12      131.39       95.42      6.79 o 
   1   1  12      698.52      661.09     13.60 o 
   3   1  12      127.72      133.47      7.30 o 
   5   1  12       95.87       71.47      5.71 o 
   7   1  12      306.36      302.59     14.21 o 
   9   1  12      293.56      282.64      8.84 o 
  11   1  12       22.13       15.76      3.57 o 
  13   1  12        0.05       -2.50      2.70 o 
  15   1  12       12.39        6.60      3.22 o 
  17   1  12      136.73      156.12      7.21 o 
  19   1  12        9.18       12.84      3.61 o 
  21   1  12       36.26       38.64      4.71 o 
  23   1  12       78.13       71.05      5.65 o 
  25   1  12       45.69       51.19      6.60 o 
 -32   2  12       43.57       53.81     14.83 o 
 -30   2  12       16.12        6.82     10.48 o 
 -28   2  12        9.54        1.75      9.38 o 
 -26   2  12       10.20       11.98     10.21 o 
 -24   2  12       44.85       42.72      8.96 o 
 -22   2  12       12.97       10.98      6.82 o 
 -20   2  12        1.33        1.07      6.12 o 
 -18   2  12       36.33       50.35      7.15 o 
 -16   2  12      211.58      199.55     18.40 o 
 -14   2  12       21.58       24.60      7.89 o 
 -12   2  12      102.64      108.08      8.91 o 
 -10   2  12       34.65       26.50      5.91 o 
  -8   2  12      482.31      456.89     12.33 o 
  -6   2  12      107.72       92.37      6.97 o 
  -4   2  12      260.50      270.88     13.21 o 
  -2   2  12       99.25      107.51      6.96 o 
   0   2  12       89.57       62.20      5.56 o 
   2   2  12      272.81      235.86      8.55 o 
   4   2  12        4.92       -0.38      3.02 o 
   6   2  12        6.97        7.14      4.95 o 
   8   2  12       15.11        4.10      3.13 o 
  10   2  12       40.65       48.65      4.86 o 
  12   2  12       68.12       72.33      8.29 o 
  14   2  12       56.27       69.55      5.68 o 
  16   2  12        0.18       -2.89      2.89 o 
  18   2  12       48.39       54.38      5.11 o 
  20   2  12      190.56      218.45      8.12 o 
  22   2  12       64.04       73.17      8.40 o 
  24   2  12       21.09       29.54      4.61 o 
 -31   3  12       24.34       26.73     12.15 o 
 -29   3  12        3.75        6.23      8.79 o 
 -27   3  12        4.33        0.83      8.45 o 
 -25   3  12       10.22       23.89      8.21 o 
 -23   3  12        3.79        8.04      6.94 o 
 -21   3  12       19.01       28.23      8.11 o 
 -19   3  12       21.12       27.68      6.62 o 
 -17   3  12        2.47        8.23      5.39 o 
 -15   3  12        0.41        2.75      5.01 o 
 -13   3  12       67.29       73.53     10.10 o 
 -11   3  12       16.68       21.72      5.90 o 
  -9   3  12       14.61       13.64      5.58 o 
  -7   3  12      569.50      581.18     16.66 o 
  -5   3  12      542.85      535.49     13.06 o 
  -3   3  12        0.27        1.95      3.68 o 
  -1   3  12      147.87      138.67      7.73 o 
   1   3  12      995.81      981.24     16.90 o 
   3   3  12       46.03       38.06      4.82 o 
   5   3  12      396.52      360.55     13.82 o 
   7   3  12       56.90       62.70      8.94 o 
   9   3  12       64.17       50.04      5.67 o 
  11   3  12      253.70      217.87      9.14 o 
  13   3  12      102.96      106.83      7.29 o 
  15   3  12      102.78      110.64      7.32 o 
  17   3  12       65.23       91.26     11.97 o 
  19   3  12       40.99       53.51      5.40 o 
  21   3  12        5.78        5.18      3.48 o 
  23   3  12        7.77        9.38      6.46 o 
 -30   4  12        1.74       -4.08     14.32 o 
 -28   4  12       25.38       22.79      8.38 o 
 -26   4  12       60.13       57.28     10.82 o 
 -24   4  12      121.31      109.69     12.33 o 
 -22   4  12       92.83      110.97     12.57 o 
 -20   4  12      434.22      415.99     43.55 o 
 -18   4  12        0.29        5.12      6.72 o 
 -16   4  12      390.95      429.97     19.05 o 
 -14   4  12       32.77       34.03     13.93 o 
 -12   4  12        3.09        1.91      6.83 o 
 -10   4  12      152.38      175.40     14.06 o 
  -8   4  12      308.49      295.31     15.81 o 
  -6   4  12      143.24      139.02     12.76 o 
  -4   4  12      290.54      305.15     12.11 o 
  -2   4  12      364.39      367.23     12.68 o 
   0   4  12      235.33      183.91     10.43 o 
   2   4  12      570.51      570.24     15.23 o 
   4   4  12      122.20      115.91      8.29 o 
   6   4  12      133.04      113.26      8.17 o 
   8   4  12       30.28       26.68      5.10 o 
  10   4  12      484.47      464.61     30.92 o 
  12   4  12       16.08       10.18      4.16 o 
  14   4  12      154.74      133.13      9.72 o 
  16   4  12      138.24      131.61      7.56 o 
  18   4  12       15.29       18.23      4.17 o 
  20   4  12        4.50        2.37      4.73 o 
  22   4  12        1.52       -5.64      5.64 o 
 -29   5  12       16.41       10.46      8.09 o 
 -27   5  12       12.37       19.38      8.66 o 
 -25   5  12       47.28       59.64     10.76 o 
 -23   5  12      136.21      144.72     13.99 o 
 -21   5  12       42.45       60.11     10.23 o 
 -19   5  12        3.36       -2.82      6.85 o 
 -17   5  12        0.01        4.10      6.63 o 
 -15   5  12      163.26      162.73     17.64 o 
 -13   5  12      156.56      164.83     23.00 o 
 -11   5  12      125.76      125.20     15.41 o 
  -9   5  12        0.50       -9.69      9.69 o 
  -7   5  12       14.33        5.72      6.53 o 
  -5   5  12       28.51       21.67      7.66 o 
  -3   5  12       37.97       28.17     14.88 o 
  -1   5  12      304.00      292.40     11.84 o 
   1   5  12       31.80       36.96      5.98 o 
   3   5  12      244.11      201.16     10.55 o 
   5   5  12      120.25      109.24      8.39 o 
   7   5  12        3.62       -2.81      3.72 o 
   9   5  12        2.37        0.20      4.02 o 
  11   5  12       65.34       81.46      9.76 o 
  13   5  12        2.47       -1.54      4.09 o 
  15   5  12      390.15      401.90     12.15 o 
  17   5  12        0.59        5.48      3.76 o 
  19   5  12        0.47       -2.65      2.97 o 
  21   5  12       34.38       39.98     11.31 o 
 -28   6  12       20.72       11.95     10.33 o 
 -26   6  12        0.88        7.46      8.39 o 
 -24   6  12       60.90       45.03     16.36 o 
 -22   6  12       11.93        5.52      8.21 o 
 -20   6  12        8.18        4.79      7.53 o 
 -18   6  12      219.18      230.16     16.83 o 
 -16   6  12       65.98       67.67     10.68 o 
 -14   6  12       13.55       22.61     14.73 o 
 -12   6  12        6.33       16.18     11.22 o 
 -10   6  12        0.00        3.11      7.32 o 
  -8   6  12        0.02       -5.78      5.78 o 
  -6   6  12       14.68        4.56      7.05 o 
  -4   6  12       12.96        7.72      6.99 o 
  -2   6  12       78.07       73.09     11.94 o 
   0   6  12       60.02       43.14      9.24 o 
   2   6  12       50.27       52.37      9.56 o 
   4   6  12        2.22        0.39      4.10 o 
   6   6  12       20.16       16.64      5.19 o 
   8   6  12      108.03       87.36      7.84 o 
  10   6  12       62.66       52.03      6.59 o 
  12   6  12      260.78      240.57     10.67 o 
  14   6  12        6.43       12.67      4.83 o 
  16   6  12        0.35        0.64      3.88 o 
  18   6  12        7.16        4.64      3.58 o 
  20   6  12        9.55        0.35      9.38 o 
 -25   7  12        0.00       -3.66      7.85 o 
 -23   7  12      187.86      207.90     19.73 o 
 -21   7  12        8.06        2.68     16.22 o 
 -19   7  12        0.57        5.21      7.74 o 
 -17   7  12       86.54       86.60     12.73 o 
 -15   7  12      184.32      218.79     27.58 o 
 -11   7  12        2.40       -0.95     26.26 o 
  -9   7  12       63.83       58.13     10.94 o 
  -7   7  12       44.20       47.69     10.46 o 
  -5   7  12        7.11       -5.76      6.95 o 
  -3   7  12       29.46       27.82      8.72 o 
  -1   7  12      235.11      205.23     15.79 o 
   1   7  12       43.83       25.43      7.95 o 
   3   7  12       75.07       73.33     10.24 o 
   5   7  12       46.89       37.02      8.01 o 
   7   7  12       51.73       84.50     10.03 o 
   9   7  12        0.15       -0.92      4.53 o 
  11   7  12       21.47       31.16      6.15 o 
  13   7  12        0.03        0.32      4.49 o 
  15   7  12       30.17       23.69      5.75 o 
  17   7  12      103.45      108.61     16.79 o 
 -24   8  12      115.46       99.90     17.52 o 
 -22   8  12      140.58      176.60     21.59 o 
 -20   8  12      169.63      201.43     28.47 o 
 -18   8  12       21.58       23.86      9.35 o 
 -16   8  12       20.86       21.60     16.35 o 
 -14   8  12        7.12       13.57     16.35 o 
 -12   8  12       20.87       15.80     17.04 o 
 -10   8  12        0.32       -7.98      7.98 o 
  -8   8  12      292.58      311.65     19.84 o 
  -6   8  12       12.96       21.54     18.79 o 
  -4   8  12      109.68      100.95     12.75 o 
  -2   8  12      349.19      391.42     19.96 o 
   0   8  12       99.51      120.03     13.11 o 
   2   8  12       37.95       57.98     14.39 o 
   4   8  12        0.61       -6.00      6.00 o 
   6   8  12       27.59       35.30     15.31 o 
   8   8  12        0.72       -5.31      5.31 o 
  10   8  12      179.54      184.73     14.05 o 
  12   8  12        2.55        2.27      6.80 o 
  14   8  12      109.60      129.88     15.76 o 
 -19   9  12       19.37       20.69     10.92 o 
 -17   9  12       35.01       34.84     18.93 o 
 -15   9  12       12.11      -15.66     15.66 o 
 -13   9  12       30.38       31.27     18.86 o 
 -11   9  12      255.48      251.19     30.57 o 
  -9   9  12       34.07       36.06     11.32 o 
  -7   9  12      182.07      176.94     16.81 o 
  -5   9  12       24.78       24.45      9.69 o 
  -3   9  12        0.47       -2.25     10.72 o 
  -1   9  12        3.26        0.71      7.89 o 
   1   9  12       89.02       88.18     12.16 o 
   3   9  12        2.18       -7.21      7.21 o 
   5   9  12        9.86        3.40      7.04 o 
   7   9  12        1.58       -0.85      6.29 o 
   9   9  12       21.34       27.92     11.08 o 
  11   9  12       61.52       75.66     10.35 o 
 -14  10  12        5.14      -15.05     15.05 o 
 -12  10  12        2.30      -14.36     16.65 o 
 -10  10  12       13.24       -5.41     16.96 o 
  -8  10  12        6.47        0.16     17.90 o 
  -6  10  12        3.32       -0.19      8.33 o 
  -4  10  12       13.72       15.09     13.56 o 
  -2  10  12        0.00      -13.49     20.68 o 
   0  10  12       54.51       30.62     15.14 o 
   2  10  12        5.01       -7.64      9.98 o 
   4  10  12       27.51       28.32      9.03 o 
   6  10  12        9.56       10.63      7.99 o 
 -31   1  13        3.37       11.12     11.58 o 
 -29   1  13        3.79       11.31     11.36 o 
 -27   1  13        0.02       -3.18      9.52 o 
 -25   1  13        0.41       11.08     12.17 o 
 -23   1  13       10.90        4.18      7.54 o 
 -21   1  13      129.71      123.53     13.21 o 
 -19   1  13       67.14       75.08     11.02 o 
 -17   1  13      410.14      437.15     30.55 o 
 -15   1  13       14.09       25.58      8.92 o 
 -13   1  13      194.32      193.91     15.09 o 
 -11   1  13        9.67       -0.66      6.57 o 
  -9   1  13       48.11       48.73      6.05 o 
  -7   1  13     1997.27     2047.03     27.68 o 
  -5   1  13      613.94      646.44     21.14 o 
  -3   1  13      108.90      109.99      7.60 o 
  -1   1  13      401.02      392.92     11.38 o 
   1   1  13       19.49       26.26      5.94 o 
   3   1  13       75.86       72.53      6.01 o 
   5   1  13       21.32       14.26      3.99 o 
   7   1  13      367.46      341.10     10.83 o 
   9   1  13        3.63       -0.01      3.10 o 
  11   1  13       57.43       47.86      5.06 o 
  13   1  13       42.34       54.00      5.19 o 
  15   1  13        1.84        1.84      3.15 o 
  17   1  13       17.24       23.81      4.21 o 
  19   1  13      130.40      139.78      7.39 o 
  21   1  13       18.16       14.47      4.05 o 
  23   1  13        1.47        2.66      3.58 o 
 -32   2  13        1.44       -7.30      9.09 o 
 -30   2  13        0.29       -3.58      9.00 o 
 -28   2  13       57.78       71.52     19.95 o 
 -26   2  13        0.26       -4.29      6.62 o 
 -24   2  13      113.23      120.18     13.16 o 
 -22   2  13        5.60       -2.99      7.33 o 
 -20   2  13       41.86       61.73     10.85 o 
 -18   2  13      177.53      177.09     15.15 o 
 -16   2  13        0.06       10.33     12.95 o 
 -14   2  13       66.93       61.81     10.42 o 
 -12   2  13        0.34        0.71      7.38 o 
 -10   2  13        4.27        3.16      5.10 o 
  -8   2  13       16.49        6.15      5.66 o 
  -6   2  13       47.43       47.18      5.90 o 
  -4   2  13      103.83      103.35      7.46 o 
  -2   2  13       20.35       15.20      4.34 o 
   0   2  13      219.60      234.97      9.25 o 
   2   2  13      189.99      190.32      8.61 o 
   4   2  13      175.79      194.77      8.32 o 
   6   2  13      109.84       99.13      6.62 o 
   8   2  13      114.30      112.12      6.98 o 
  10   2  13        6.37        5.52      3.42 o 
  12   2  13       28.05       30.49      4.43 o 
  14   2  13      130.69      141.48      7.49 o 
  16   2  13       31.04       44.80      7.04 o 
  18   2  13        4.92        9.83      4.03 o 
  20   2  13       23.22       13.83      4.28 o 
  22   2  13       15.46       16.52      4.37 o 
 -31   3  13       52.54       26.88     13.13 o 
 -29   3  13       28.25       10.25      7.92 o 
 -27   3  13       30.60       30.57     13.67 o 
 -25   3  13       58.77       69.79     11.63 o 
 -23   3  13       89.06       85.72      9.46 o 
 -21   3  13      140.26      169.04     11.86 o 
 -19   3  13        2.42       10.98      8.13 o 
 -17   3  13       37.94       57.96     10.26 o 
 -15   3  13       66.32       59.83     10.39 o 
 -13   3  13        8.76        1.53      7.79 o 
 -11   3  13        0.19       -1.13      5.97 o 
  -9   3  13       64.70       56.06      7.78 o 
  -7   3  13      153.19      125.35     12.55 o 
  -5   3  13        7.25        4.35      4.70 o 
  -3   3  13      172.51      167.56     10.30 o 
  -1   3  13      170.92      167.11     10.23 o 
   1   3  13       12.38        8.13      4.61 o 
   3   3  13        7.77        6.05      4.39 o 
   5   3  13      106.91      100.32      8.53 o 
   7   3  13      261.44      279.16     10.87 o 
   9   3  13        5.04        0.09      3.79 o 
  11   3  13        0.36       -0.66      3.90 o 
  13   3  13        0.01       -2.42      3.54 o 
  15   3  13        3.30        0.01      3.71 o 
  17   3  13       24.66       16.99      5.50 o 
  19   3  13      100.87       93.21      7.34 o 
  21   3  13       11.83       16.54      4.08 o 
 -30   4  13       33.68       37.97     13.71 o 
 -28   4  13        5.75       -0.07     13.09 o 
 -26   4  13      131.99      166.21     15.70 o 
 -24   4  13      114.60      125.88     14.10 o 
 -22   4  13       18.47       30.88      9.22 o 
 -20   4  13       34.53       32.07     15.39 o 
 -18   4  13       14.53       24.27     13.45 o 
 -16   4  13        0.02       11.53     12.66 o 
 -14   4  13      215.68      263.37     27.00 o 
 -12   4  13        2.64        0.41      6.84 o 
 -10   4  13       34.21       41.80      9.00 o 
  -8   4  13        2.13       -6.46      6.46 o 
  -6   4  13       80.67       69.18     10.08 o 
  -4   4  13       28.36       35.11      8.46 o 
  -2   4  13       10.99       14.57      5.40 o 
   0   4  13       24.69       25.95      5.44 o 
   2   4  13        1.02       -1.27      4.23 o 
   4   4  13       39.40       42.69      6.18 o 
   6   4  13      195.49      212.48     10.03 o 
   8   4  13      106.51       87.03      7.57 o 
  10   4  13        2.97        6.34      4.18 o 
  12   4  13      264.49      281.79     10.75 o 
  14   4  13       70.75       77.21      6.83 o 
  16   4  13       17.77       10.02      4.29 o 
  18   4  13        0.00       -1.47      3.57 o 
  20   4  13        0.38       -0.27      3.61 o 
 -29   5  13        0.47        1.51     10.61 o 
 -27   5  13        9.56       16.77      9.13 o 
 -25   5  13      102.20       96.83     13.10 o 
 -23   5  13       21.72       26.05      9.24 o 
 -21   5  13      256.73      259.74     18.39 o 
 -19   5  13       12.79        9.57     14.52 o 
 -17   5  13       63.34       61.07     18.09 o 
 -15   5  13       15.08       15.40     13.51 o 
 -13   5  13        4.89       26.39     14.34 o 
 -11   5  13       73.89       76.16     11.56 o 
  -9   5  13       25.09       32.30     12.80 o 
  -7   5  13        3.20        0.98      6.65 o 
  -5   5  13        1.86        4.82     12.65 o 
  -3   5  13        0.43       -4.47     16.14 o 
  -1   5  13      406.34      384.68     17.89 o 
   1   5  13       15.70       20.27      6.34 o 
   3   5  13      318.90      307.28     12.59 o 
   5   5  13       35.61       30.01     16.92 o 
   7   5  13       59.91       60.71     10.41 o 
   9   5  13      251.36      238.67     18.50 o 
  11   5  13        0.10       -3.83      4.00 o 
  13   5  13        8.52        8.18      4.66 o 
  15   5  13        4.67        1.42      6.72 o 
  17   5  13       19.63       16.60      4.80 o 
  19   5  13       15.54       17.66      4.42 o 
 -26   6  13       45.55       36.86     13.58 o 
 -24   6  13        0.00        2.80     10.63 o 
 -22   6  13       62.50       47.47     18.41 o 
 -20   6  13        0.74       -4.31     14.36 o 
 -18   6  13        0.13        0.28     13.92 o 
 -16   6  13       44.54       23.00     15.31 o 
 -14   6  13       19.07       16.31     14.69 o 
 -12   6  13      198.79      203.71     34.69 o 
 -10   6  13      104.84      124.57     14.11 o 
  -8   6  13        0.11      -10.31     15.26 o 
  -6   6  13       21.89       14.48      7.86 o 
  -4   6  13      154.61      161.38     31.42 o 
  -2   6  13        7.35       -2.58      6.48 o 
   0   6  13      101.05       78.47     10.67 o 
   2   6  13       13.44        5.32      6.52 o 
   4   6  13       23.35       13.06      6.86 o 
   6   6  13       26.45       15.38      5.35 o 
   8   6  13        0.20       -4.11      4.11 o 
  10   6  13      221.25      193.98     15.04 o 
  12   6  13      619.52      692.43     17.54 o 
  14   6  13       89.91      110.91     12.23 o 
  16   6  13       28.89       27.84      6.01 o 
  18   6  13        5.72       -1.49      4.07 o 
 -23   7  13       17.44       12.86      9.27 o 
 -21   7  13        5.25       -7.43      7.43 o 
 -19   7  13        3.61       28.33     17.14 o 
 -17   7  13        3.00       13.39     15.80 o 
 -15   7  13        4.18      -14.56     15.11 o 
 -13   7  13       13.30       22.66     15.82 o 
 -11   7  13      273.21      277.56     30.33 o 
  -9   7  13        0.11       -5.09      6.99 o 
  -7   7  13       29.07       17.56      9.22 o 
  -5   7  13       17.44        4.33      7.97 o 
  -3   7  13      206.46      204.13     16.31 o 
  -1   7  13       60.40       83.18     19.30 o 
   1   7  13        0.35       -8.52      8.52 o 
   3   7  13       43.04       46.76      9.25 o 
   5   7  13       62.87       61.68      9.89 o 
   7   7  13      123.71      113.65     11.73 o 
   9   7  13       17.84       23.45      7.37 o 
  11   7  13      449.19      513.03     26.73 o 
  13   7  13      117.27      120.90      9.38 o 
  15   7  13       11.01       10.18     10.94 o 
 -20   8  13       39.14       28.58     19.13 o 
 -18   8  13        2.45      -15.15     15.15 o 
 -16   8  13        2.63      -14.74     15.31 o 
 -14   8  13      324.01      371.31     34.01 o 
 -12   8  13        3.26      -15.21     15.21 o 
 -10   8  13      200.81      205.93     18.40 o 
  -8   8  13        0.14        2.12      8.64 o 
  -6   8  13      141.18      150.54     15.89 o 
  -4   8  13       27.59       28.53      9.50 o 
  -2   8  13        0.63       -1.14      7.06 o 
   0   8  13        0.81        0.81     10.07 o 
   2   8  13       55.25       51.47     18.93 o 
   4   8  13        0.17       -4.22      9.05 o 
   6   8  13        1.93       -5.50      5.95 o 
   8   8  13        0.48       -3.21      6.26 o 
  10   8  13        6.30       13.90      7.21 o 
  12   8  13      242.06      268.28     17.48 o 
 -17   9  13       20.69        6.30     19.05 o 
 -15   9  13        1.59      -13.00     16.71 o 
 -13   9  13       88.40       70.77     21.70 o 
 -11   9  13        1.91      -10.95     16.13 o 
  -9   9  13        7.11        3.15     14.34 o 
  -7   9  13       12.20       12.75      9.94 o 
  -5   9  13        6.97       -5.01      8.28 o 
  -3   9  13       25.25       18.23     12.63 o 
  -1   9  13       15.73       11.59      9.97 o 
   1   9  13        0.82        1.97     15.16 o 
   3   9  13        0.33       -2.12      7.13 o 
   5   9  13        0.34       -1.14      7.20 o 
   7   9  13       11.52        4.33      7.37 o 
 -10  10  13        2.53      -14.37     14.37 o 
  -8  10  13        2.36       -4.91     11.95 o 
  -6  10  13       66.81       59.62     22.46 o 
  -4  10  13      110.08      106.77     14.81 o 
  -2  10  13        7.28        0.26     20.81 o 
   0  10  13       39.85       37.24     10.56 o 
 -30   0  14        8.26       11.30     12.43 o 
 -28   0  14        0.46       16.65     12.01 o 
 -26   0  14      118.14      119.90     19.93 o 
 -24   0  14        5.30       19.10     13.61 o 
 -22   0  14       84.16       71.85     17.46 o 
 -20   0  14      145.85      166.11     22.39 o 
 -18   0  14       81.82       56.36     15.84 o 
 -16   0  14        0.20       -5.75     10.28 o 
 -14   0  14       16.17       17.37     13.47 o 
 -12   0  14       69.97       79.08     16.72 o 
 -10   0  14      475.76      537.35     32.29 o 
  -8   0  14        0.11       -5.85      5.85 o 
  -6   0  14     1148.07     1145.40     29.19 o 
  -4   0  14     2033.14     1976.92     76.37 o 
  -2   0  14     1551.30     1509.92     32.98 o 
   0   0  14       15.13       12.46      5.97 o 
   2   0  14       72.04       60.38      8.67 o 
   4   0  14       96.40       85.41      9.40 o 
   6   0  14      278.82      279.53     13.88 o 
   8   0  14      220.13      262.25     13.31 o 
  10   0  14      163.35      169.91     11.38 o 
  12   0  14        5.26        1.73      5.10 o 
  14   0  14       10.69        2.30      4.94 o 
  16   0  14        1.95        0.75      5.05 o 
  18   0  14      156.52      178.52     11.98 o 
  20   0  14      108.71      127.37     10.93 o 
 -29   1  14        0.96       13.52      8.88 o 
 -27   1  14       19.13       19.05      9.44 o 
 -25   1  14       10.74       17.71      9.51 o 
 -23   1  14      205.42      255.70     19.03 o 
 -21   1  14      258.63      273.48     35.66 o 
 -19   1  14       13.21       10.56      8.65 o 
 -17   1  14        6.06       13.57      8.51 o 
 -15   1  14       42.75       59.42     15.96 o 
 -13   1  14      229.00      219.95     23.31 o 
 -11   1  14      156.86      183.01     16.03 o 
  -9   1  14      141.97      158.28     16.36 o 
  -7   1  14      202.54      181.03     12.29 o 
  -5   1  14     1079.92     1031.01     19.68 o 
  -3   1  14       92.38       94.92      8.21 o 
  -1   1  14       71.75       64.96      8.78 o 
   1   1  14        5.19        3.20      3.85 o 
   3   1  14        0.48       -3.57      3.57 o 
   5   1  14      115.11      125.59      7.70 o 
   7   1  14        6.97        1.06      3.48 o 
   9   1  14        3.10        0.03      3.45 o 
  11   1  14       46.62       67.05      5.95 o 
  13   1  14       32.11       26.10      4.64 o 
  15   1  14        0.67        0.14      3.52 o 
  17   1  14        0.33        0.50      3.64 o 
  19   1  14       10.07       21.25      4.53 o 
  21   1  14        0.10       -1.08      4.30 o 
 -28   2  14        0.00       12.32      8.36 o 
 -26   2  14       22.87       34.42     10.04 o 
 -24   2  14       23.66       30.29     10.22 o 
 -22   2  14       61.16       76.29     18.00 o 
 -20   2  14       20.55       -5.29     12.67 o 
 -18   2  14       20.14       18.18      9.67 o 
 -16   2  14        1.77       -1.07      8.31 o 
 -14   2  14        0.00       -3.65      8.17 o 
 -12   2  14      125.27      155.19     17.23 o 
 -10   2  14       38.78       62.70      8.57 o 
  -8   2  14        6.95       -3.47      5.97 o 
  -6   2  14      591.14      601.02     18.39 o 
  -4   2  14       89.11      104.12      7.82 o 
  -2   2  14        0.98       -4.70      4.70 o 
   0   2  14       75.59       69.62      6.45 o 
   2   2  14       20.96       18.22      8.33 o 
   4   2  14       81.00       71.68      6.29 o 
   6   2  14        6.46        1.77      3.57 o 
   8   2  14      177.90      217.00      9.03 o 
  10   2  14      104.92       97.54      9.82 o 
  12   2  14       59.73       68.69      6.77 o 
  14   2  14        0.00        1.53      4.01 o 
  16   2  14       27.47       24.06      5.04 o 
  18   2  14       56.11       55.64     10.34 o 
  20   2  14       15.19       22.09      7.00 o 
 -29   3  14       28.12       27.75     12.57 o 
 -27   3  14      102.02       76.92     19.46 o 
 -25   3  14      144.49      165.22     24.46 o 
 -23   3  14      189.27      240.39     28.11 o 
 -21   3  14       73.53       65.35     18.44 o 
 -19   3  14      106.47      110.04     20.33 o 
 -17   3  14       69.27       60.57     17.73 o 
 -15   3  14       60.50       48.48     15.99 o 
 -13   3  14       25.19       41.74     16.45 o 
 -11   3  14       17.41        8.11      7.52 o 
  -9   3  14        8.60        7.89      7.17 o 
  -7   3  14      294.00      352.99     40.56 o 
  -5   3  14       14.25       27.22      9.89 o 
  -3   3  14      191.42      176.00     11.13 o 
  -1   3  14       64.50       87.29      8.29 o 
   1   3  14       34.74       26.32      5.56 o 
   3   3  14        0.64       -2.78      4.08 o 
   5   3  14       30.15       16.84      5.15 o 
   7   3  14      240.04      255.70     14.05 o 
   9   3  14       13.37        9.98      4.54 o 
  11   3  14      114.10      116.00     10.63 o 
  13   3  14       10.59       10.85      4.62 o 
  15   3  14      146.31      139.64      8.96 o 
  17   3  14       13.54       12.20      4.49 o 
  19   3  14       40.72       34.03      5.91 o 
 -28   4  14        2.26       -1.20     10.06 o 
 -26   4  14       18.64       13.08     15.52 o 
 -24   4  14      158.47      164.77     25.11 o 
 -22   4  14      156.79      133.94     23.19 o 
 -20   4  14      263.74      261.38     29.38 o 
 -18   4  14      145.55      165.74     23.79 o 
 -16   4  14       33.05       25.02     14.78 o 
 -14   4  14        6.13        4.72     14.22 o 
 -12   4  14      124.36      133.02     21.80 o 
 -10   4  14       14.52        8.74      7.90 o 
  -8   4  14       21.30       29.45     20.90 o 
  -6   4  14       80.61      101.82     11.93 o 
  -4   4  14      233.21      218.54     15.82 o 
  -2   4  14       91.55       92.38     10.97 o 
   0   4  14        1.19       -3.26      4.67 o 
   2   4  14       38.97       50.13      6.78 o 
   4   4  14       23.19       16.48      5.24 o 
   6   4  14       23.94       23.21      5.61 o 
   8   4  14       42.01       48.70      6.82 o 
  10   4  14       13.28        9.15      4.62 o 
  12   4  14        3.62       -2.17      4.22 o 
  14   4  14       26.81       20.20      5.37 o 
  16   4  14        8.21        8.06      4.36 o 
  18   4  14       28.62       34.81      8.34 o 
 -27   5  14        2.74        1.18     11.09 o 
 -25   5  14      110.00      133.62     24.61 o 
 -23   5  14        7.94       -4.28     13.79 o 
 -21   5  14        0.00        9.70     14.48 o 
 -19   5  14       65.00       79.84     19.52 o 
 -17   5  14       20.43       23.79     15.19 o 
 -15   5  14        9.87       31.17     16.58 o 
 -13   5  14       51.81       36.97     17.69 o 
 -11   5  14        1.89        6.23      8.06 o 
  -9   5  14      155.89      163.62     15.64 o 
  -7   5  14       57.40       70.78     11.32 o 
  -5   5  14        7.43       17.40      7.81 o 
  -3   5  14        0.11       -3.08      6.26 o 
  -1   5  14        3.80        3.66      6.84 o 
   1   5  14      169.89      186.90     14.61 o 
   3   5  14        1.29        5.44      5.15 o 
   5   5  14       39.43       48.71     11.70 o 
   7   5  14       40.43       44.61      9.24 o 
   9   5  14      112.91      124.80      9.24 o 
  11   5  14        2.93       -4.13      4.13 o 
  13   5  14      196.09      218.60     11.14 o 
  15   5  14        0.11       -1.76      4.42 o 
  17   5  14        8.06        6.31      4.90 o 
 -22   6  14        0.22       19.94     16.78 o 
 -20   6  14       29.21        9.37     15.07 o 
 -18   6  14        0.00       -5.77     15.01 o 
 -16   6  14       11.46       28.62     18.15 o 
 -14   6  14       54.33       36.39     17.42 o 
 -12   6  14        5.73       11.69     15.06 o 
 -10   6  14        0.08       -5.27      7.74 o 
  -8   6  14       18.28        8.16      8.44 o 
  -6   6  14       39.12       31.51      9.52 o 
  -4   6  14       27.76       28.52     10.55 o 
  -2   6  14        0.42       -6.56      6.79 o 
   0   6  14      131.11      143.83     14.06 o 
   2   6  14       26.88       19.71      7.70 o 
   4   6  14        4.88       -2.54      5.82 o 
   6   6  14       36.60       41.19      6.97 o 
   8   6  14       50.64       72.68      8.06 o 
  10   6  14       48.31       45.53      6.99 o 
  12   6  14       44.40       61.25      8.42 o 
  14   6  14       54.80       69.40     12.66 o 
 -21   7  14        0.22       25.58     17.45 o 
 -19   7  14        0.32      -13.97     14.95 o 
 -17   7  14       60.19       82.05     21.85 o 
 -15   7  14       26.49       14.84     16.39 o 
 -13   7  14        0.22      -15.36     15.36 o 
 -11   7  14       30.72       22.64     12.33 o 
  -9   7  14       54.73       70.45     16.40 o 
  -7   7  14       21.51       19.55      9.69 o 
  -5   7  14      135.80      102.10     13.44 o 
  -3   7  14      102.98      105.82     13.15 o 
  -1   7  14        2.89       -3.43      6.97 o 
   1   7  14       36.84       49.97     16.83 o 
   3   7  14       38.46       36.87      8.97 o 
   5   7  14        3.98       -4.24      6.01 o 
   7   7  14       68.00       99.41     20.84 o 
   9   7  14      153.05      160.79     13.59 o 
  11   7  14       45.72       30.99      7.75 o 
 -16   8  14        1.83      -14.41     14.41 o 
 -14   8  14        3.94        1.71     17.71 o 
 -12   8  14       73.23       70.34     22.62 o 
 -10   8  14      100.37      117.39     15.76 o 
  -8   8  14        0.13        6.04      9.62 o 
  -6   8  14        1.94        9.03      8.92 o 
  -4   8  14        1.16        3.42     15.68 o 
  -2   8  14       24.59       18.62     15.19 o 
   0   8  14        2.76       -4.96      7.07 o 
   2   8  14       29.45       21.49      9.05 o 
   4   8  14       10.15        5.52      7.62 o 
   6   8  14        3.51        2.70      6.98 o 
   8   8  14       60.57       50.11     11.80 o 
 -11   9  14        0.66      -11.05     17.63 o 
  -9   9  14       28.41       11.07     10.54 o 
  -7   9  14       27.34       24.76     17.79 o 
  -5   9  14       78.37       80.70     13.73 o 
  -3   9  14       22.72       12.61      9.33 o 
  -1   9  14        2.16       -0.37     11.51 o 
   1   9  14       23.67        7.79      8.69 o 
   3   9  14        1.71       -1.76      8.99 o 
 -29   1  15       13.97       16.52     13.57 o 
 -27   1  15        8.37       26.85     10.88 o 
 -25   1  15        1.93       -4.20      8.83 o 
 -23   1  15        7.37        7.94      9.88 o 
 -21   1  15        0.10       -8.00      8.88 o 
 -19   1  15        4.44       13.31      9.09 o 
 -17   1  15        9.45       -2.09      9.63 o 
 -15   1  15       22.46       24.40     10.54 o 
 -13   1  15       43.93       43.83     11.13 o 
 -11   1  15       20.80        7.71      9.42 o 
  -9   1  15      330.54      325.96     15.10 o 
  -7   1  15      239.23      233.64     10.79 o 
  -5   1  15      126.14      123.77      8.74 o 
  -3   1  15       58.26       56.54      6.69 o 
  -1   1  15      448.75      448.43     13.03 o 
   1   1  15        5.44       -4.31      4.31 o 
   3   1  15      117.41      116.05      7.90 o 
   5   1  15      105.32      107.14      9.41 o 
   7   1  15       83.69       60.54      7.45 o 
   9   1  15        2.44        3.91      3.81 o 
  11   1  15       10.46        8.81      4.04 o 
  13   1  15       11.31        7.49      4.41 o 
  15   1  15      149.70      175.80      9.14 o 
  17   1  15       22.05       26.62      5.40 o 
 -28   2  15       70.21       81.54     19.29 o 
 -26   2  15       12.62       -2.85      9.19 o 
 -24   2  15       61.54       73.36     12.97 o 
 -22   2  15       95.08       96.89     17.07 o 
 -20   2  15       35.66       30.97     11.35 o 
 -18   2  15        0.96       -1.08      9.14 o 
 -16   2  15        5.47       -6.24      8.87 o 
 -14   2  15       24.86        7.74      9.38 o 
 -12   2  15      151.80      184.39     19.18 o 
 -10   2  15        6.79       -9.20      9.84 o 
  -8   2  15      695.76      682.50     20.01 o 
  -6   2  15      293.79      335.88     18.12 o 
  -4   2  15      179.30      169.77      9.82 o 
  -2   2  15        7.81       10.88      4.87 o 
   0   2  15      150.04      151.68     10.28 o 
   2   2  15      109.67      125.49      9.39 o 
   4   2  15       44.62       32.31      9.50 o 
   6   2  15      128.02      110.90     14.21 o 
   8   2  15       18.04       11.80      4.83 o 
  10   2  15        4.71        4.60      4.47 o 
  12   2  15       61.27       66.62      7.07 o 
  14   2  15       46.32       56.78      6.58 o 
  16   2  15      134.59      137.19      9.07 o 
  18   2  15       20.01       29.64      7.58 o 
 -25   3  15       75.08       70.37     21.10 o 
 -23   3  15        4.82       -9.07     13.39 o 
 -21   3  15        0.00        3.39     14.51 o 
 -19   3  15       11.97       -3.69     12.67 o 
 -17   3  15       69.63       67.67     18.63 o 
 -15   3  15       17.00        9.85     15.22 o 
 -13   3  15       15.03       11.04     15.56 o 
 -11   3  15       33.60       60.59     17.79 o 
  -9   3  15       15.76       23.61      8.64 o 
  -7   3  15        1.18        7.40      7.55 o 
  -5   3  15        1.64       -4.44      6.40 o 
  -3   3  15        5.37        2.58      4.81 o 
  -1   3  15      174.90      177.65     14.82 o 
   1   3  15        0.01       -1.12      6.53 o 
   3   3  15        4.76        1.02      7.03 o 
   5   3  15       29.89       15.48      5.29 o 
   7   3  15       45.03       56.31      6.94 o 
   9   3  15       39.64       50.13      6.66 o 
  11   3  15      121.83      150.86     12.27 o 
  13   3  15        7.18       12.36      5.10 o 
  15   3  15       77.32       81.04      7.65 o 
  17   3  15       45.09       64.45      7.64 o 
 -24   4  15      161.22      187.29     27.49 o 
 -22   4  15       12.49      -14.10     14.10 o 
 -20   4  15       33.20        9.76     14.73 o 
 -18   4  15        5.03       -0.39     15.20 o 
 -16   4  15       66.69       57.79     19.20 o 
 -14   4  15       53.93       61.06     18.93 o 
 -12   4  15       38.81       38.76     17.63 o 
 -10   4  15        0.43       -4.22      7.15 o 
  -8   4  15       96.38       85.81     12.26 o 
  -6   4  15       66.42       48.41      9.84 o 
  -4   4  15       26.61       26.57      8.40 o 
  -2   4  15      107.90      112.00     12.74 o 
   0   4  15        0.06       -5.82      6.71 o 
   2   4  15       18.45       12.21      5.55 o 
   4   4  15        0.77       -0.39      4.47 o 
   6   4  15        0.14       -4.29      4.29 o 
   8   4  15       81.28       71.90      9.70 o 
  10   4  15      109.12      120.36      9.37 o 
  12   4  15      128.25      134.11      9.62 o 
  14   4  15        8.61       12.60      8.56 o 
  16   4  15       28.44       33.16      6.52 o 
 -21   5  15       64.51       46.04     19.08 o 
 -19   5  15        2.28       -5.20     14.34 o 
 -17   5  15       51.71       34.03     17.77 o 
 -15   5  15        0.63      -13.26     13.26 o 
 -13   5  15        8.64       -9.04     14.61 o 
 -11   5  15       11.79      -10.09     12.68 o 
  -9   5  15       24.66       26.78      9.62 o 
  -7   5  15       16.24       22.47      8.65 o 
  -5   5  15       18.14        7.33      7.84 o 
  -3   5  15       55.68       32.12      9.28 o 
  -1   5  15        3.60        4.68      7.24 o 
   1   5  15       18.84        8.10      8.34 o 
   3   5  15       14.13        8.69      5.64 o 
   5   5  15        0.53       -3.43      4.83 o 
   7   5  15       12.95       18.57      6.08 o 
   9   5  15       44.86       48.85      7.02 o 
  11   5  15       68.98       62.30      7.59 o 
  13   5  15        6.07       12.42      6.24 o 
 -20   6  15        8.55        9.05     16.17 o 
 -18   6  15       28.93       -7.53     16.42 o 
 -16   6  15        8.85       14.99     17.69 o 
 -14   6  15       16.21        4.90     14.93 o 
 -12   6  15       73.24       79.02     22.56 o 
 -10   6  15       29.65       52.76     11.90 o 
  -8   6  15       23.97       32.67     10.95 o 
  -6   6  15        3.18       -6.99      9.30 o 
  -4   6  15        6.49        4.01      8.04 o 
  -2   6  15       39.76       37.36      9.87 o 
   0   6  15       14.84       10.07      9.13 o 
   2   6  15      112.22      149.82     22.38 o 
   4   6  15        7.08       -0.61      7.02 o 
   6   6  15        3.28        8.89      7.32 o 
   8   6  15      106.25      112.69      9.93 o 
  10   6  15      207.26      269.26     14.99 o 
  12   6  15        0.56        7.14      6.26 o 
 -17   7  15       12.43       31.88     18.98 o 
 -15   7  15       66.36       99.10     23.12 o 
 -13   7  15       35.60        4.65     16.97 o 
 -11   7  15       76.91       75.13     21.43 o 
  -9   7  15       57.10       62.08     12.55 o 
  -7   7  15        0.12       -8.28      8.28 o 
  -5   7  15        6.22        9.58      9.17 o 
  -3   7  15      102.59       84.55     12.63 o 
  -1   7  15       19.89       25.53      9.27 o 
   1   7  15       68.94       71.43     11.60 o 
   3   7  15        0.03      -10.30     13.93 o 
   5   7  15       31.38       39.95     18.34 o 
   7   7  15        8.02       10.53      8.61 o 
   9   7  15       46.70       40.70     11.00 o 
 -10   8  15       69.92       63.16     16.33 o 
  -8   8  15       32.88       34.49     22.71 o 
  -6   8  15        1.65      -10.56     10.79 o 
  -4   8  15       73.31       98.75     18.07 o 
  -2   8  15        2.94       -1.21      9.62 o 
   0   8  15       27.60       35.45     10.09 o 
   2   8  15       69.47       78.86     15.21 o 
   4   8  15        2.32       -1.58      8.41 o 
 -26   0  16       30.21       42.06     17.25 o 
 -24   0  16        0.45       13.91     15.84 o 
 -22   0  16       15.45       27.70     16.98 o 
 -20   0  16       52.53       54.98     18.45 o 
 -18   0  16      213.61      222.66     27.45 o 
 -16   0  16      357.12      368.10     32.63 o 
 -14   0  16       46.25       33.36     15.76 o 
 -12   0  16       19.67        7.51     14.97 o 
 -10   0  16      211.37      263.98     27.69 o 
  -8   0  16      213.75      209.52     25.31 o 
  -6   0  16        6.23       -6.12      6.12 o 
  -4   0  16       24.03       16.95      8.22 o 
  -2   0  16       30.11       41.93      9.31 o 
   0   0  16      301.27      283.32     15.95 o 
   2   0  16       42.22       30.67     13.17 o 
   4   0  16      300.64      291.61     15.44 o 
   6   0  16        2.64       -2.25      5.54 o 
   8   0  16        2.32       -0.50      8.35 o 
  10   0  16       10.06        3.53      5.70 o 
  12   0  16       14.28        4.82      5.81 o 
  14   0  16        9.88       10.14      6.40 o 
 -25   1  16        0.18        6.71     10.20 o 
 -23   1  16        0.85       17.49     11.92 o 
 -21   1  16        6.81       14.31     13.80 o 
 -19   1  16       92.16       84.37     14.07 o 
 -17   1  16        0.08       -6.00      9.90 o 
 -15   1  16       61.98       64.62     12.66 o 
 -13   1  16       30.65       47.57     12.18 o 
 -11   1  16      353.00      406.84     23.33 o 
  -9   1  16       61.98       72.12     13.72 o 
  -7   1  16       22.86        7.80      8.11 o 
  -5   1  16       58.85       55.81      7.12 o 
  -3   1  16       56.11       41.12      6.28 o 
  -1   1  16        7.47        1.99      4.90 o 
   1   1  16      104.35      109.34      8.30 o 
   3   1  16      149.49      158.15      9.37 o 
   5   1  16       27.00       21.73      5.06 o 
   7   1  16       17.30        5.74      4.76 o 
   9   1  16        4.96        7.14      4.40 o 
  11   1  16       40.46       31.72      5.88 o 
  13   1  16       34.48       38.49      9.48 o 
  15   1  16        0.38       -0.68      4.55 o 
 -24   2  16        5.91       -2.72     14.59 o 
 -22   2  16        7.13      -12.85     13.03 o 
 -20   2  16        0.94       14.64     15.90 o 
 -18   2  16        8.58       10.65     15.36 o 
 -16   2  16        9.33       16.47     16.86 o 
 -14   2  16       12.02       10.47     16.30 o 
 -12   2  16      146.50      114.40     22.88 o 
 -10   2  16       18.53        8.60     15.96 o 
  -8   2  16       22.29       13.33      8.73 o 
  -6   2  16      188.92      207.32     16.38 o 
  -4   2  16        7.21       11.90      6.67 o 
  -2   2  16       49.79       48.51      7.47 o 
   0   2  16       45.51       66.46      8.10 o 
   2   2  16      128.41      141.84     12.25 o 
   4   2  16        0.07       -4.31      4.73 o 
   6   2  16        0.04       -4.20      4.64 o 
   8   2  16       82.87      116.12      9.29 o 
  10   2  16       41.48       46.99      6.62 o 
  12   2  16       39.80       46.46      6.81 o 
  14   2  16        0.72        6.37      8.76 o 
 -23   3  16       46.77       81.89     21.82 o 
 -21   3  16        0.41      -14.28     14.28 o 
 -19   3  16       12.39       16.12     16.26 o 
 -17   3  16      162.77      179.10     26.55 o 
 -15   3  16       10.22        6.37     16.88 o 
 -13   3  16      127.68      127.56     24.41 o 
 -11   3  16      168.31      182.15     26.73 o 
  -9   3  16      150.01      173.15     18.00 o 
  -7   3  16      153.36      135.71     16.86 o 
  -5   3  16        2.38       -6.92      6.92 o 
  -3   3  16        7.37        5.63     13.98 o 
  -1   3  16       25.87       20.69      6.46 o 
   1   3  16      195.34      237.56     13.01 o 
   3   3  16        0.10        5.43      5.39 o 
   5   3  16       16.63        0.86      4.98 o 
   7   3  16       35.93       31.99      6.55 o 
   9   3  16       93.53       89.91     10.46 o 
  11   3  16      157.88      159.44     10.52 o 
  13   3  16      146.52      155.74     10.26 o 
 -20   4  16       70.60       62.06     20.50 o 
 -18   4  16       14.52       15.61     17.92 o 
 -16   4  16       19.70        0.21     16.09 o 
 -14   4  16       31.27       35.94     18.25 o 
 -12   4  16        0.09      -10.24     14.15 o 
 -10   4  16       97.11      120.16     18.72 o 
  -8   4  16       58.64       70.39     11.91 o 
  -6   4  16       37.11       18.65      9.63 o 
  -4   4  16      103.67      104.04     13.11 o 
  -2   4  16      113.14      110.42     13.26 o 
   0   4  16        0.94       -3.26      6.73 o 
   2   4  16       15.55       23.39      6.44 o 
   4   4  16      131.10      147.50     14.49 o 
   6   4  16      141.78      181.17     13.99 o 
   8   4  16       21.72       17.71     11.30 o 
  10   4  16        6.88       10.65      5.65 o 
  12   4  16      222.78      254.59     13.38 o 
 -19   5  16       17.55       16.18     18.56 o 
 -17   5  16       41.27       35.39     19.79 o 
 -15   5  16       38.97       32.29     19.51 o 
 -13   5  16        3.87       -6.95     15.37 o 
 -11   5  16       16.46       12.41     17.55 o 
  -9   5  16        4.22       -1.48      8.05 o 
  -7   5  16        1.47       -5.38     10.60 o 
  -5   5  16       59.09       62.27     23.80 o 
  -3   5  16        0.38       -8.27      8.27 o 
  -1   5  16      302.03      360.07     59.01 o 
   1   5  16        9.01       -6.22     16.46 o 
   3   5  16        0.40       -0.52     11.87 o 
   5   5  16       13.63       17.41      6.37 o 
   7   5  16       44.94       45.36      7.62 o 
   9   5  16        0.07       -2.80      5.76 o 
 -16   6  16        0.00       10.47     18.19 o 
 -14   6  16       51.50       42.02     19.86 o 
 -12   6  16       47.36       22.91     17.36 o 
 -10   6  16       43.27       38.00     11.44 o 
  -8   6  16        0.41       13.11      9.20 o 
  -6   6  16        0.11       -8.68     13.10 o 
  -4   6  16        4.46        8.39      8.88 o 
  -2   6  16       12.74       27.27      9.65 o 
   0   6  16        0.85       -9.78     19.15 o 
   2   6  16      112.82      122.60     35.99 o 
   4   6  16       40.21       43.89     14.37 o 
   6   6  16       12.08        9.51      9.07 o 
   8   6  16        2.41        3.30      8.31 o 
  -9   7  16       25.58       16.48     11.02 o 
  -7   7  16        1.63       -3.11     23.07 o 
  -5   7  16       54.41       49.39     11.74 o 
  -3   7  16       15.20       12.26     12.93 o 
  -1   7  16       45.45       37.78     10.61 o 
   1   7  16        0.36        5.87      9.62 o 
   3   7  16       69.53       72.49     14.80 o 
 -23   1  17        4.00       -9.87     10.81 o 
 -21   1  17       10.50       18.41     12.13 o 
 -19   1  17       24.22        7.57     11.57 o 
 -17   1  17        0.34        2.84     11.16 o 
 -15   1  17       52.23       37.84     12.77 o 
 -13   1  17       36.82       36.75     12.78 o 
 -11   1  17       67.36       69.64     30.23 o 
  -9   1  17       41.54       45.15     17.87 o 
  -7   1  17       41.22       20.77      9.51 o 
  -5   1  17        7.94       -0.59     10.62 o 
  -3   1  17        5.40       -1.80      5.06 o 
  -1   1  17       37.20       40.34      6.64 o 
   1   1  17        0.73       -3.58      5.16 o 
   3   1  17        1.47        7.09      5.34 o 
   5   1  17       44.25       30.08      8.44 o 
   7   1  17        0.98        0.97      4.87 o 
   9   1  17       36.43       37.12      6.46 o 
  11   1  17       15.24        8.74      5.31 o 
 -20   2  17        4.40       -3.71     15.24 o 
 -18   2  17       90.66      100.94     23.14 o 
 -16   2  17        8.87        5.51     15.41 o 
 -14   2  17        0.10       -7.14     16.52 o 
 -12   2  17        0.67        0.72     16.07 o 
 -10   2  17       12.46      -10.02     13.85 o 
  -8   2  17        3.69        0.28      8.24 o 
  -6   2  17        0.06       -6.97      6.97 o 
  -4   2  17       62.17       56.41     10.82 o 
  -2   2  17        1.06       -5.13      5.13 o 
   0   2  17        7.52       12.88      6.20 o 
   2   2  17       25.47       28.33      6.70 o 
   4   2  17       17.38       21.02      6.29 o 
   6   2  17        0.48        0.46      5.08 o 
   8   2  17       59.77       66.07      7.82 o 
  10   2  17       34.26       44.35      7.87 o 
 -19   3  17        3.35       -4.13     17.34 o 
 -17   3  17        7.01       14.56     17.38 o 
 -15   3  17        2.47      -11.00     16.21 o 
 -13   3  17       18.16       38.43     18.43 o 
 -11   3  17        1.14       -2.80     15.66 o 
  -9   3  17       20.32       13.51     17.93 o 
  -7   3  17        0.08       -7.99     20.43 o 
  -5   3  17       45.17       28.43      9.56 o 
  -3   3  17      177.24      155.86     14.93 o 
  -1   3  17       32.34       25.77      8.99 o 
   1   3  17        0.74       -0.71      5.74 o 
   3   3  17       94.24      106.39      9.75 o 
   5   3  17        2.87        7.65      5.91 o 
   7   3  17        3.81       -0.85      5.07 o 
   9   3  17        0.02        0.19      5.54 o 
 -18   4  17        0.02      -13.81     13.81 o 
 -14   4  17        7.80       -7.90     17.55 o 
 -12   4  17       18.68       -6.08     15.90 o 
 -10   4  17       47.80       36.22     18.91 o 
  -8   4  17       32.96       20.53     10.12 o 
  -6   4  17        3.59       -8.58      8.58 o 
  -4   4  17       14.23       12.34     18.58 o 
  -2   4  17       27.54       39.01     10.46 o 
   0   4  17       33.59       27.93      9.53 o 
   2   4  17        7.93       12.54      6.14 o 
   4   4  17        3.75        1.40      5.76 o 
   6   4  17        1.36       -2.34      6.54 o 
   8   4  17       21.20       22.66      7.30 o 
 -13   5  17        1.47      -12.30     15.32 o 
 -11   5  17        1.66       -5.40     17.49 o 
  -9   5  17       22.74        6.87     14.90 o 
  -7   5  17        4.01       -3.82      9.96 o 
  -5   5  17       99.09       88.33     13.49 o 
  -3   5  17        5.49       -9.72      9.72 o 
  -1   5  17        0.90       -5.29      7.67 o 
   1   5  17        2.77       -7.56      7.56 o 
   3   5  17        8.73        2.84      9.42 o 
   5   5  17      110.17      118.21     16.30 o 
  -8   6  17       25.42        2.86     11.55 o 
  -6   6  17        1.98        5.30     10.82 o 
  -4   6  17      113.76      145.74     20.53 o 
  -2   6  17      107.70      122.33     18.63 o 
   0   6  17       15.27       14.25     11.34 o 
   2   6  17      118.09      122.41     18.00 o 
 -20   0  18       11.37      -14.58     16.67 o 
 -18   0  18       51.50       44.71     20.80 o 
 -16   0  18       38.17       42.08     19.91 o 
 -14   0  18      197.32      236.93     30.03 o 
 -12   0  18      157.61      185.30     28.26 o 
 -10   0  18        1.13      -14.34     14.34 o 
  -8   0  18      156.72      190.45     27.29 o 
  -6   0  18      321.23      296.65     30.96 o 
  -4   0  18       16.41       12.06      9.03 o 
  -2   0  18      113.95       94.30     12.44 o 
   0   0  18        3.71        1.90      7.67 o 
   2   0  18       83.92       97.19     14.18 o 
   4   0  18        2.43        1.22      7.88 o 
   6   0  18       68.51       75.69     10.68 o 
   8   0  18        0.24       -5.14      6.42 o 
 -19   1  18       33.71       18.98     19.17 o 
 -17   1  18       26.33       11.41     18.58 o 
 -15   1  18       82.95       78.85     22.47 o 
 -13   1  18        2.43      -14.24     14.24 o 
 -11   1  18       10.94       -8.82     16.31 o 
  -9   1  18       24.01       16.29     16.84 o 
  -7   1  18       61.20       34.18     18.58 o 
  -5   1  18      176.81      196.13     16.81 o 
  -3   1  18      219.46      230.22     14.78 o 
  -1   1  18       38.94       42.21     15.38 o 
   1   1  18        2.57        0.81      5.71 o 
   3   1  18        0.07        5.69      5.73 o 
   5   1  18        2.08        2.34      5.36 o 
   7   1  18        0.53       -0.87      5.03 o 
 -18   2  18       34.15       50.16     21.09 o 
 -16   2  18        1.37      -14.82     14.82 o 
 -14   2  18        0.83      -12.15     16.40 o 
 -12   2  18        5.08       17.98     18.45 o 
 -10   2  18       66.25       42.51     20.04 o 
  -8   2  18      186.82      164.63     26.73 o 
  -6   2  18        1.97       -4.75     12.36 o 
  -4   2  18        0.34       -7.94      7.94 o 
  -2   2  18       44.39       32.96     11.63 o 
   0   2  18       33.19       42.45      7.89 o 
   2   2  18       48.77       57.13      8.55 o 
   4   2  18        5.10       -0.76      5.55 o 
   6   2  18        1.84       -4.87      4.87 o 
 -15   3  18        8.79      -15.60     15.60 o 
 -13   3  18        4.39       -8.40     16.41 o 
 -11   3  18       11.97      -15.92     15.92 o 
  -9   3  18        3.97      -15.39     15.39 o 
  -7   3  18        2.10       15.95      9.76 o 
  -5   3  18        0.00      -11.22     11.22 o 
  -3   3  18        0.45       -1.35      8.19 o 
  -1   3  18      197.67      185.97     16.47 o 
   1   3  18       51.49       58.06      8.65 o 
   3   3  18       19.31       10.83      6.19 o 
   5   3  18       98.16      103.92     11.31 o 
 -10   4  18        8.69      -15.61     15.61 o 
  -8   4  18       49.56       37.95     13.29 o 
  -6   4  18       78.80       94.24     19.48 o 
  -4   4  18       71.65       75.37     12.49 o 
  -2   4  18        0.71        8.95     10.07 o 
   0   4  18        5.83       -6.76      9.47 o 
   2   4  18       88.25      112.14     16.79 o 
  -7   5  18       40.45       36.71     14.39 o 
  -5   5  18        1.06       21.17     12.42 o 
  -3   5  18        5.17        3.35     10.05 o 
 -13   1  19       44.06        8.41     18.11 o 
 -11   1  19        0.21      -11.78     14.88 o 
  -9   1  19       43.92       23.20     19.29 o 
  -7   1  19        6.59       -9.08     14.29 o 
  -5   1  19      164.79      156.09     16.22 o 
  -3   1  19        0.02       -7.35      7.96 o 
  -1   1  19       70.86       64.10      9.27 o 
   1   1  19        6.42       18.41      6.96 o 
 -10   2  19        6.57        2.88     16.62 o 
  -8   2  19       25.99       -0.49     17.88 o 
  -6   2  19       11.46       -6.84      9.97 o 
  -4   2  19       46.37       25.78     26.51 o 
  -2   2  19       75.76       71.75     15.80 o 
                                                 
